# Supplementary material for: Up-regulation of ABCG1 is associated with methotrexate resistance in acute lymphoblastic leukemia cells
Source: Front Pharmacol. 2024 Jan 8;14:1331687. doi: 10.3389/fphar.2023.1331687 (PMC10800869; doi:10.3389/fphar.2023.1331687)
Supplement: Supplementary file 3 [file Table1.XLSX]

## Sheet: Sheet1
GeneName	log2.R22006274LR01.Reh	log2.R22006277LR01.Reh-MTXR	Log2FC	Group
ABCG1	1.72225	4.55598	2.83373	Increased
FCGRT	1.79081	4.3099	2.51909	Increased
IRF8	0.44668	2.89412	2.44744	Increased
RCN3	0.608242	2.99978	2.39154	Increased
INHBB	2.08352	4.22987	2.14635	Increased
CCND2	0.703809	2.80556	2.10175	Increased
TBX21	0.211511	2.19431	1.9828	Increased
TNFSF9	0.888617	2.78706	1.89844	Increased
C17orf72	1.50294	3.3785	1.87556	Increased
SERPINB1	0.328032	2.09758	1.76954	Increased
SLC45A3	0.214249	1.93399	1.71974	Increased
PRR5L	0.323428	2.03921	1.71578	Increased
CORO2A	0.0923428	1.80773	1.71538	Increased
PHLDA3	0.93742	2.60888	1.67146	Increased
LTB	4.92495	6.56795	1.643	Increased
TNF	4.45713	6.05552	1.59839	Increased
CD70	3.1128	4.66211	1.54931	Increased
IL21R	2.01535	3.54615	1.5308	Increased
CD82	1.17639	2.69751	1.52112	Increased
FOSL2	0.072586	1.58318	1.5106	Increased
APOBEC3H	0.457647	1.96698	1.50934	Increased
ITGA6	0.525969	2.03443	1.50846	Increased
FUCA1	3.44497	4.91543	1.47045	Increased
SMPD1	0.495695	1.91888	1.42319	Increased
TEX19	0.317883	1.73249	1.4146	Increased
GSN	1.2246	2.60134	1.37674	Increased
METRN	0.580821	1.94553	1.36471	Increased
DENND2D	0.95293	2.27193	1.319	Increased
LST1	3.26748	4.57488	1.30741	Increased
SLC17A7	2.27399	3.54457	1.27058	Increased
LIMS2	0.555816	1.82448	1.26867	Increased
TLR10	0.934177	2.2027	1.26852	Increased
CD300LF	0.525969	1.78668	1.26071	Increased
SHANK1	1.63357	2.86859	1.23502	Increased
EPHB3	1.0411	2.27489	1.23379	Increased
GCHFR	2.60234	3.82503	1.22269	Increased
NOG	2.69245	3.91384	1.22139	Increased
LRRN2	0.740194	1.96122	1.22102	Increased
ZMAT3	2.01778	3.22959	1.21181	Increased
FCHSD1	0.472488	1.67093	1.19844	Increased
CDKN1A	4.46348	5.6525	1.18902	Increased
CD248	2.27175	3.45378	1.18203	Increased
SLC2A6	0.75446	1.89929	1.14483	Increased
HBEGF	0.302524	1.44228	1.13976	Increased
TCIRG1	3.28679	4.4249	1.1381	Increased
RASAL3	1.77256	2.90506	1.1325	Increased
CAPG	2.67132	3.7952	1.12388	Increased
C16orf74	0.371949	1.49144	1.11949	Increased
GPR142	0.346985	1.46509	1.1181	Increased
AHNAK	0.339365	1.45165	1.11228	Increased
NFATC2	1.68643	2.79633	1.10989	Increased
CD37	1.29143	2.39317	1.10174	Increased
PPP1R16B	1.98874	3.06435	1.07561	Increased
BBC3	1.79705	2.86637	1.06932	Increased
LOXL2	0.847195	1.91483	1.06764	Increased
TRIB1	2.77406	3.84082	1.06676	Increased
FZD8	2.64441	3.70447	1.06006	Increased
NCF1	1.57976	2.63596	1.0562	Increased
TBKBP1	2.82214	3.87659	1.05445	Increased
FAM49A	0.71079	1.76447	1.05368	Increased
PIK3C2B	4.7189	5.76961	1.05071	Increased
C21orf119	0.891186	1.9361	1.04491	Increased
NCF2	2.05762	3.10148	1.04386	Increased
LCK	1.76354	2.80294	1.0394	Increased
PLK3	1.62863	2.66132	1.03268	Increased
GNPDA1	2.23539	3.26625	1.03086	Increased
SNAI1	0.764006	1.79023	1.02622	Increased
RPS27L	1.44116	2.46142	1.02026	Increased
SLC9A3R1	3.26216	4.27948	1.01732	Increased
IER3	1.69046	2.70485	1.01439	Increased
ABCA1	3.25116	4.26167	1.01052	Increased
KCNA2	0.991027	1.99773	1.0067	Increased
PREX1	4.86803	5.8735	1.00547	Increased
C1QTNF4	1.17728	2.1769	0.999617	Nochange
AFF2	3.03316	4.02221	0.989049	Nochange
CHST11	4.48574	5.47235	0.986609	Nochange
NETO1	4.23719	5.22165	0.98446	Nochange
CYTH4	1.92349	2.90639	0.982899	Nochange
SESN1	1.57884	2.55873	0.979891	Nochange
CLEC11A	4.74141	5.72087	0.979465	Nochange
LPXN	2.14088	3.11975	0.978878	Nochange
MARVELD1	3.47182	4.44417	0.972345	Nochange
NOS3	1.34613	2.31797	0.971835	Nochange
EFNB1	3.79165	4.75769	0.966043	Nochange
GYPC	4.47671	5.438	0.961294	Nochange
CTSG	0.389457	1.34846	0.959002	Nochange
DNAJB9	1.20596	2.16421	0.958252	Nochange
HAGHL	0.524766	1.48171	0.956946	Nochange
IER5	2.60895	3.56476	0.955805	Nochange
TMEM52	1.66993	2.62295	0.95302	Nochange
KLF10	1.86303	2.81543	0.952405	Nochange
MR1	1.47363	2.42347	0.94984	Nochange
FBXW7	4.5815	5.53086	0.949355	Nochange
TRNP1	2.09228	3.04	0.947723	Nochange
IFITM3	4.3754	5.3217	0.9463	Nochange
TP53I11	3.54768	4.49317	0.945489	Nochange
CEP170B	2.42626	3.36973	0.943467	Nochange
ZNF467	1.95416	2.89617	0.942016	Nochange
FLT1	0.830742	1.76456	0.933816	Nochange
SHANK3	2.80502	3.73731	0.932284	Nochange
TMC6	2.46357	3.3956	0.932027	Nochange
VAT1L	2.54923	3.48121	0.931983	Nochange
SERTAD3	1.30521	2.23217	0.926958	Nochange
SDK2	1.36715	2.29396	0.926812	Nochange
TBC1D9	2.4218	3.34373	0.921932	Nochange
MMP17	3.42483	4.34543	0.920604	Nochange
PRSS57	1.06267	1.98087	0.918192	Nochange
SIK1	1.94205	2.85709	0.91504	Nochange
CEACAM21	0.671565	1.57947	0.907905	Nochange
DPF3	1.60848	2.51432	0.905846	Nochange
CORO1B	1.42363	2.32878	0.905147	Nochange
METTL7A	1.63022	2.53269	0.902472	Nochange
ITGB2	0.223423	1.12486	0.901435	Nochange
TNFRSF10B	3.722	4.62242	0.900419	Nochange
NRARP	2.1172	3.01714	0.899942	Nochange
XYLT1	2.43026	3.32737	0.897113	Nochange
ZIC5	0.218967	1.11457	0.8956	Nochange
ARHGAP24	1.46032	2.34642	0.886095	Nochange
HAP1	4.17807	5.06211	0.88404	Nochange
BAX	4.15919	5.04108	0.881883	Nochange
SMIM15	0.0672257	0.946581	0.879355	Nochange
ZNF423	3.10643	3.97851	0.872075	Nochange
FAM214B	1.31191	2.17632	0.864413	Nochange
ESPNL	0.965618	1.8279	0.862282	Nochange
AEN	3.08795	3.94754	0.85959	Nochange
LYG1	1.81467	2.6708	0.856122	Nochange
ATP2B4	5.2015	6.0563	0.854791	Nochange
TEF	1.08773	1.94032	0.852583	Nochange
CALN1	3.57895	4.41733	0.838375	Nochange
TRIM22	3.18231	4.01945	0.837142	Nochange
IL1RAP	1.10037	1.93599	0.835616	Nochange
NEUROG2	0.239276	1.07423	0.834956	Nochange
MPO	4.46379	5.29699	0.833197	Nochange
DRAM1	1.33234	2.16472	0.832386	Nochange
ZNRF1	1.43429	2.26583	0.831532	Nochange
RAP1GAP2	4.68274	5.51003	0.827292	Nochange
GADD45B	3.95388	4.77042	0.816537	Nochange
TMEM102	3.09909	3.91562	0.816523	Nochange
ADRB1	0.041243	0.848718	0.807475	Nochange
PPP1R3D	0.664119	1.46603	0.801908	Nochange
C12orf5	1.74192	2.54201	0.80009	Nochange
RHOH	0.415434	1.21543	0.799996	Nochange
C20orf201	1.59259	2.39081	0.798217	Nochange
ADRB2	1.94407	2.74224	0.798172	Nochange
JUN	0.932893	1.73084	0.797943	Nochange
VASP	3.69352	4.49143	0.797909	Nochange
DYSF	0.0415234	0.836328	0.794805	Nochange
ABHD6	0.299714	1.08943	0.789717	Nochange
TRAPPC6A	3.95602	4.74279	0.786768	Nochange
SASH3	5.35362	6.14005	0.786433	Nochange
RINL	0.316262	1.10246	0.786195	Nochange
RFTN1	3.7872	4.57271	0.785505	Nochange
GYLTL1B	2.25296	3.03786	0.784896	Nochange
HSPA1B	2.15824	2.9427	0.784462	Nochange
BLOC1S2	2.27998	3.0629	0.782922	Nochange
ABCD1	3.04478	3.82626	0.781485	Nochange
PLEC	2.34179	3.12072	0.77893	Nochange
FMNL3	2.15649	2.93284	0.776342	Nochange
PHOSPHO1	0.755144	1.52757	0.772427	Nochange
C9orf147	0	0.772392	0.772392	Nochange
RELL1	2.60703	3.3779	0.770867	Nochange
FCHSD2	4.11122	4.87765	0.766428	Nochange
FJX1	0.153287	0.919607	0.766321	Nochange
NTNG2	2.01749	2.78348	0.765983	Nochange
INSIG1	6.61323	7.37851	0.765284	Nochange
SH3PXD2A	2.87474	3.63898	0.764239	Nochange
HPCAL1	2.53839	3.30223	0.763842	Nochange
NGFR	0.277747	1.0411	0.763356	Nochange
CD58	4.73894	5.50217	0.763233	Nochange
RRAS	2.25105	3.00777	0.756717	Nochange
CCDC69	2.92799	3.68419	0.756199	Nochange
TNNT1	4.72122	5.47577	0.75455	Nochange
HLA-DPB1	5.66129	6.4149	0.753613	Nochange
SCARB1	4.32264	5.07191	0.749271	Nochange
GPX1	5.69679	6.44586	0.749074	Nochange
KBTBD8	0.0261627	0.77104	0.744878	Nochange
FDXR	1.81225	2.55709	0.74484	Nochange
ZNF443	0.212756	0.956428	0.743672	Nochange
MYLIP	3.38753	4.12946	0.741928	Nochange
NKX2-3	2.49203	3.23211	0.740076	Nochange
SLC35F2	4.1254	4.86491	0.739506	Nochange
COL5A1	5.89476	6.63387	0.739112	Nochange
KCNJ14	0.753262	1.48959	0.736332	Nochange
LIN7B	1.5672	2.30337	0.736167	Nochange
C6orf222	0.475604	1.2117	0.736094	Nochange
NFKBIE	2.48156	3.21759	0.73603	Nochange
SGK223	2.1396	2.87511	0.735511	Nochange
GPR174	1.1447	1.87908	0.734379	Nochange
MAPK8IP2	0.277747	1.00597	0.728228	Nochange
LMTK3	4.15651	4.8832	0.726686	Nochange
FASN	7.30292	8.02881	0.725884	Nochange
ARHGAP29	1.05401	1.77888	0.724866	Nochange
CD22	5.41511	6.1397	0.724587	Nochange
BZRAP1	5.31887	6.04218	0.72331	Nochange
TLE3	1.53326	2.25592	0.722659	Nochange
ZNF296	2.14822	2.87044	0.722225	Nochange
CD52	5.72134	6.44281	0.721468	Nochange
SDC1	1.33027	2.05106	0.720787	Nochange
FAM219A	2.93682	3.65575	0.718936	Nochange
C11orf71	1.21487	1.92915	0.714276	Nochange
TXNIP	4.14837	4.86207	0.713702	Nochange
PLEKHG1	1.74002	2.45241	0.71239	Nochange
RPS10	1.79627	2.505	0.708736	Nochange
SPECC1	0.920827	1.62854	0.707713	Nochange
GNGT2	1.5864	2.2929	0.706495	Nochange
RELL2	1.58193	2.288	0.706074	Nochange
HRH2	1.31701	2.01618	0.699161	Nochange
FAM222A	0.867343	1.56638	0.699034	Nochange
SUSD3	3.47425	4.17188	0.697625	Nochange
GABRR2	0.297368	0.993276	0.695908	Nochange
TAGAP	0.52657	1.21897	0.692397	Nochange
MSX1	2.27008	2.95842	0.688335	Nochange
ATP6V0E1	4.20145	4.88871	0.687256	Nochange
REEP6	1.7592	2.44589	0.686687	Nochange
MVP	0.378401	1.06406	0.685654	Nochange
AGRN	2.54533	3.22919	0.683862	Nochange
IRX1	6.07911	6.76169	0.682586	Nochange
NOTCH1	5.00997	5.68972	0.679759	Nochange
CTD-2267D19.3	1.86128	2.53682	0.675543	Nochange
HVCN1	2.146	2.82044	0.674441	Nochange
CORO2B	1.66521	2.3372	0.671986	Nochange
CTSO	1.47674	2.14796	0.671213	Nochange
CEP19	1.27256	1.94332	0.670761	Nochange
GPR132	2.46587	3.13463	0.668762	Nochange
IPMK	0.533364	1.20182	0.668458	Nochange
GSKIP	0.561595	1.22805	0.666454	Nochange
RAB37	2.195	2.86122	0.66622	Nochange
JUNB	3.55077	4.2167	0.66593	Nochange
PLD4	4.00492	4.6649	0.659974	Nochange
WBP1L	4.85701	5.51506	0.658046	Nochange
CD74	8.77111	9.42757	0.656457	Nochange
TLR6	1.25447	1.91035	0.655876	Nochange
YPEL5	2.04439	2.69784	0.653446	Nochange
AOC2	0.622462	1.27572	0.65326	Nochange
RAB11FIP5	3.0878	3.74015	0.652348	Nochange
ZDHHC9	1.59417	2.2458	0.651634	Nochange
TNFSF4	1.06764	1.71923	0.651589	Nochange
TNFAIP8L2	2.28131	2.93223	0.650919	Nochange
ATG4A	1.43888	2.08896	0.650077	Nochange
TNFRSF10D	0.974823	1.62466	0.649839	Nochange
SLC25A30	1.62129	2.26996	0.648671	Nochange
PITX1	1.79081	2.4388	0.647985	Nochange
HLA-DPA1	5.2289	5.87665	0.647759	Nochange
SLC7A6	3.77755	4.42522	0.647678	Nochange
RILP	2.17734	2.8244	0.647057	Nochange
MAP1A	2.82707	3.47349	0.646421	Nochange
FAM212A	3.29178	3.93563	0.643849	Nochange
PARVG	2.20927	2.85268	0.643412	Nochange
LTA	3.3366	3.97889	0.642294	Nochange
PRKAG2	0.815493	1.45749	0.641996	Nochange
SLC2A4	0.254473	0.89507	0.640597	Nochange
PPARGC1B	2.27962	2.91947	0.639854	Nochange
PLEK	2.97267	3.61193	0.639253	Nochange
LY96	1.80904	2.44737	0.638324	Nochange
NAB2	1.35321	1.99081	0.637599	Nochange
NEK6	3.82867	4.46605	0.637381	Nochange
IL6ST	1.13238	1.76596	0.63358	Nochange
RNF43	3.26024	3.89366	0.633427	Nochange
ZNF667	0.397584	1.0285	0.630914	Nochange
DAPK2	1.52677	2.15756	0.630791	Nochange
VMAC	1.3348	1.96558	0.630784	Nochange
ACLY	6.73126	7.36173	0.63047	Nochange
FNBP1	4.13607	4.76645	0.630384	Nochange
ARHGEF4	3.57529	4.20567	0.630378	Nochange
BCAR3	1.42954	2.05956	0.630027	Nochange
LIG4	2.15682	2.78626	0.629445	Nochange
PRKCE	4.8746	5.50383	0.62923	Nochange
KLHL29	0.443182	1.07046	0.627276	Nochange
SLC43A2	1.05408	1.67942	0.625339	Nochange
C22orf15	1.04187	1.66639	0.624519	Nochange
LIPT2	2.29081	2.9152	0.624388	Nochange
AMPD3	0.819096	1.44324	0.624139	Nochange
LRRC4	1.67007	2.29369	0.623624	Nochange
FOS	0.0152121	0.638676	0.623464	Nochange
SLC25A4	1.65132	2.27459	0.623274	Nochange
ICOSLG	2.88239	3.5048	0.62241	Nochange
RASSF4	0.120617	0.740366	0.619749	Nochange
TTC9	1.09788	1.71739	0.619505	Nochange
SIDT1	0.16337	0.782241	0.618871	Nochange
BLVRB	3.53549	4.15239	0.616901	Nochange
AMIGO1	0.102322	0.718614	0.616292	Nochange
PRADC1	3.27078	3.8836	0.612818	Nochange
C17orf51	0.462052	1.07341	0.611357	Nochange
EPHA7	0.335483	0.946731	0.611248	Nochange
NUDT8	2.85555	3.4652	0.609653	Nochange
EMB	4.27722	4.88678	0.609561	Nochange
PROB1	1.74278	2.35146	0.608676	Nochange
H2AFY	6.15547	6.76372	0.608244	Nochange
H1F0	5.68041	6.28788	0.607475	Nochange
KLC3	1.79967	2.40665	0.606978	Nochange
EFNA3	2.5288	3.13532	0.606525	Nochange
EFNA3	3.53846	4.14498	0.606521	Nochange
AIF1	4.36766	4.97406	0.606404	Nochange
EHD2	3.43043	4.03636	0.60593	Nochange
LPAR6	1.69506	2.30062	0.605563	Nochange
MPV17L2	2.20101	2.80645	0.605441	Nochange
UNC5CL	0.038998	0.643672	0.604674	Nochange
RARA	1.92953	2.53396	0.604436	Nochange
DNAJC25	0.0805212	0.684549	0.604028	Nochange
IRF5	0.7589	1.36244	0.603542	Nochange
B3GALT6	3.499	4.0999	0.600897	Nochange
SDF2L1	2.91039	3.51089	0.600499	Nochange
ANTXR2	0.0462815	0.645517	0.599236	Nochange
NTPCR	1.03274	1.63185	0.599114	Nochange
QPRT	4.90151	5.5001	0.59859	Nochange
COQ10B	1.55105	2.14945	0.598406	Nochange
DDN	1.95758	2.55594	0.598358	Nochange
KCNK6	1.64487	2.24041	0.595534	Nochange
CLMN	1.44488	2.03889	0.594014	Nochange
TNIP2	3.07926	3.67196	0.592703	Nochange
PNP	3.21867	3.80994	0.591266	Nochange
TLR9	0.415001	1.00554	0.590542	Nochange
TLR9	0.0489336	0.639325	0.590391	Nochange
TFAP2E	0.0394192	0.629287	0.589867	Nochange
BMP8B	1.51359	2.10229	0.588697	Nochange
CISD3	2.67229	3.25978	0.587495	Nochange
VPREB3	7.05277	7.63947	0.586703	Nochange
ANKRD24	1.47949	2.06612	0.586634	Nochange
TMEM256	1.5033	2.08984	0.586539	Nochange
OAT	3.50598	4.09222	0.586245	Nochange
UST	1.36832	1.95423	0.585912	Nochange
RP11-1105G2.3	1.47794	2.06357	0.585636	Nochange
METRNL	1.90839	2.49321	0.584822	Nochange
AIFM2	0.218967	0.80331	0.584343	Nochange
MMP15	2.21042	2.79462	0.584204	Nochange
CD200	3.91757	4.50085	0.583288	Nochange
CSF1R	0.372284	0.952706	0.580423	Nochange
DDX28	2.26222	2.84199	0.579771	Nochange
P2RX7	1.43435	2.01364	0.579293	Nochange
NKAIN4	1.40724	1.98637	0.579131	Nochange
LBH	1.87613	2.4551	0.578963	Nochange
JAKMIP1	0.533763	1.11183	0.57807	Nochange
KANK3	0.0962619	0.67075	0.574488	Nochange
LRRC56	0.700351	1.27405	0.573702	Nochange
SREBF1	5.75013	6.32264	0.572514	Nochange
MBLAC1	0.439889	1.01107	0.571177	Nochange
GDPGP1	1.08916	1.65842	0.569258	Nochange
NAT6	1.21294	1.78195	0.569004	Nochange
KLHL30	1.00641	1.57463	0.568229	Nochange
CCDC146	0.683472	1.2512	0.567732	Nochange
MLKL	0.634314	1.2017	0.567382	Nochange
AP4B1	1.93975	2.50536	0.565604	Nochange
JAK2	1.85591	2.42137	0.565461	Nochange
PER2	2.80502	3.36933	0.564303	Nochange
EFNB2	4.15581	4.71997	0.564158	Nochange
DFNB31	0.194087	0.757279	0.563192	Nochange
ARHGEF40	1.29131	1.85424	0.562926	Nochange
HSF4	0.464145	1.02623	0.562088	Nochange
NT5M	2.06785	2.62702	0.559178	Nochange
2023-09-09	5.27033	5.82941	0.559084	Nochange
TRIAP1	2.55378	3.11031	0.556535	Nochange
SCN4A	4.23057	4.78678	0.556213	Nochange
HRSP12	1.8901	2.44623	0.556133	Nochange
FLRT1	0.451224	1.00734	0.556115	Nochange
KAZALD1	3.80079	4.35481	0.554026	Nochange
SLC12A9	3.1729	3.72635	0.553448	Nochange
BVES	0.301588	0.853756	0.552169	Nochange
TBCC	2.74694	3.29822	0.551282	Nochange
FAM86A	1.62578	2.17706	0.551272	Nochange
EDARADD	0.272143	0.821302	0.549159	Nochange
CLIC5	3.88762	4.43614	0.548512	Nochange
SOGA2	1.74795	2.29578	0.547836	Nochange
ABHD15	2.61504	3.16269	0.547654	Nochange
IL18BP	2.13119	2.67726	0.546066	Nochange
FAM53B	3.12907	3.675	0.545934	Nochange
LGALS8	3.10395	3.64733	0.543375	Nochange
RIT1	1.89363	2.43677	0.543141	Nochange
SLC4A11	1.06681	1.60947	0.542659	Nochange
ARHGAP25	3.24963	3.79175	0.542124	Nochange
ST8SIA5	1.40092	1.94268	0.541763	Nochange
B4GALT6	3.63895	4.18031	0.541353	Nochange
IQSEC2	1.02765	1.56886	0.54121	Nochange
CD40	2.11623	2.65702	0.540791	Nochange
PPM1F	3.27764	3.81727	0.539622	Nochange
KCTD1	1.33107	1.87046	0.539389	Nochange
STK32B	4.31793	4.8573	0.539366	Nochange
RNASET2	1.42825	1.9668	0.53855	Nochange
SCARF1	3.22865	3.7672	0.53855	Nochange
SNX33	0.53665	1.07361	0.536965	Nochange
HLA-DQB2	0.968201	1.50503	0.536826	Nochange
PPFIA3	2.44705	2.98331	0.536263	Nochange
C2orf44	3.21117	3.74708	0.535908	Nochange
FUOM	2.66837	3.20373	0.535365	Nochange
ABCB9	1.60568	2.14058	0.534898	Nochange
ANGPTL4	1.06557	1.60003	0.53446	Nochange
MME	5.61553	6.14973	0.534208	Nochange
PAOX	1.72883	2.26303	0.5342	Nochange
LDLRAD4	2.6741	3.20821	0.534106	Nochange
TMEM50B	1.29684	1.8307	0.533862	Nochange
MRPL17	3.43788	3.97146	0.533581	Nochange
TMEM55A	0.859493	1.39281	0.533319	Nochange
TMEM167B	1.84956	2.38258	0.533025	Nochange
ACSS2	2.88317	3.41606	0.532885	Nochange
NR2C2AP	2.64321	3.17607	0.532858	Nochange
SLC50A1	3.6681	4.20078	0.532683	Nochange
STRA13	4.00031	4.53281	0.532503	Nochange
CCDC24	0.592349	1.12473	0.532376	Nochange
ZFPM1	1.51091	2.04261	0.531698	Nochange
ELF4	3.55944	4.09022	0.530775	Nochange
HLA-DRB5	1.99747	2.52672	0.529247	Nochange
C2orf76	0.615981	1.14509	0.529109	Nochange
NANS	2.77737	3.30607	0.528706	Nochange
STK40	3.89917	4.42735	0.528185	Nochange
AHRR	0.632547	1.15989	0.52734	Nochange
CNIH2	0.939377	1.46671	0.527328	Nochange
FKBP11	2.32447	2.85154	0.527074	Nochange
STAT3	3.07545	3.60245	0.526998	Nochange
CRIM1	1.99903	2.52552	0.526492	Nochange
PDXK	3.19857	3.72349	0.52492	Nochange
KIAA0930	2.76761	3.29177	0.524153	Nochange
SLC25A33	2.35191	2.87594	0.524026	Nochange
CLDN15	3.21555	3.73935	0.523797	Nochange
CYBB	3.79602	4.31927	0.523255	Nochange
OSTF1	3.11821	3.63974	0.521531	Nochange
FAM167B	0.127633	0.648557	0.520924	Nochange
HOXD12	0.396817	0.917088	0.520271	Nochange
ATP5E	3.4547	3.9746	0.5199	Nochange
TMEM221	0.263515	0.783331	0.519816	Nochange
HSPB1	5.20254	5.72231	0.519771	Nochange
L3MBTL3	2.0291	2.54708	0.51798	Nochange
NPY	2.10702	2.62483	0.517808	Nochange
SH3GL1	3.91821	4.4352	0.516987	Nochange
FZD1	2.23613	2.75144	0.515317	Nochange
C14orf142	2.80378	3.31845	0.514662	Nochange
SEMA4A	1.62952	2.14343	0.513906	Nochange
THEM6	3.69008	4.20342	0.513339	Nochange
TP53INP1	1.16659	1.67938	0.512792	Nochange
ZNF880	1.45344	1.96525	0.51181	Nochange
STARD4	1.40893	1.92067	0.511745	Nochange
HIST1H1T	2.49618	3.00777	0.511588	Nochange
KCNS3	1.01785	1.52797	0.51012	Nochange
FAM203A	0.596172	1.10601	0.509841	Nochange
LENG9	3.02164	3.53078	0.509143	Nochange
GIPC1	2.29863	2.80742	0.508788	Nochange
NIP7	2.80143	3.30986	0.508432	Nochange
DGKE	2.11447	2.62286	0.508393	Nochange
RNF11	3.20328	3.71136	0.508083	Nochange
PNPO	3.28124	3.78873	0.507489	Nochange
CCNJL	2.387	2.89437	0.507368	Nochange
AK7	3.11736	3.6232	0.505837	Nochange
STK10	4.11771	4.62321	0.505494	Nochange
RASSF7	1.99588	2.50113	0.505251	Nochange
RELT	3.65057	4.15566	0.505091	Nochange
OCLM	0.695548	1.20044	0.504893	Nochange
MKNK2	4.93683	5.4417	0.504868	Nochange
ABAT	0.430285	0.934479	0.504193	Nochange
PTPRD	1.73214	2.23542	0.503282	Nochange
LRRC4B	4.1621	4.66461	0.502511	Nochange
ICAM1	1.53745	2.03963	0.502185	Nochange
ARRB1	3.22387	3.72469	0.500823	Nochange
GBP1	1.88573	2.3848	0.499065	Nochange
HIVEP3	1.27065	1.76948	0.498827	Nochange
ZC3H12D	3.22106	3.71967	0.498608	Nochange
LPHN1	4.14689	4.64519	0.498297	Nochange
TMEM38A	1.94054	2.43856	0.498016	Nochange
CBX6	4.87307	5.37082	0.497758	Nochange
CLIC1	4.94948	5.44715	0.497667	Nochange
ZNF575	0.358621	0.85583	0.497209	Nochange
DLL1	2.01207	2.50828	0.496208	Nochange
ZNF461	0.0339339	0.529971	0.496037	Nochange
CIB1	4.73168	5.22769	0.496004	Nochange
KCTD12	0.016211	0.511367	0.495156	Nochange
P2RY11	1.9843	2.47858	0.494286	Nochange
NQO2	3.57073	4.06444	0.493713	Nochange
DNAJB1	4.39749	4.89098	0.493482	Nochange
B3GNT5	0.871134	1.36418	0.493046	Nochange
DAZAP2	3.8717	4.36454	0.492842	Nochange
TRPM2	3.33487	3.82681	0.491944	Nochange
SNX11	1.36452	1.85611	0.491593	Nochange
ST7	0.0781999	0.569783	0.491583	Nochange
ZNF469	1.53142	2.02258	0.491162	Nochange
HIP1R	1.77446	2.26442	0.489956	Nochange
NOP10	5.99139	6.48072	0.489326	Nochange
OSBPL5	3.34056	3.82986	0.489297	Nochange
C9orf89	1.36491	1.85376	0.488848	Nochange
DCAF4	1.11243	1.60094	0.488503	Nochange
RNF19B	3.60609	4.09432	0.488234	Nochange
NADK	4.31182	4.79895	0.487125	Nochange
RIPK1	3.49348	3.97949	0.486005	Nochange
FBXO10	0.281194	0.766638	0.485444	Nochange
IGFBP7	3.96575	4.45074	0.484995	Nochange
PLAC8	2.24653	2.7311	0.484567	Nochange
PPCS	2.74259	3.22688	0.48429	Nochange
ZNF263	2.37365	2.85734	0.483696	Nochange
SAMD10	2.83192	3.31522	0.483301	Nochange
ALKBH2	2.02144	2.5047	0.483252	Nochange
C1orf228	5.01515	5.49834	0.483187	Nochange
PRKAR1B	2.43323	2.91604	0.482811	Nochange
LGMN	1.61013	2.09251	0.482379	Nochange
HGSNAT	0.444879	0.926759	0.481879	Nochange
RPS19BP1	2.73387	3.21535	0.481478	Nochange
ADAT3	1.85016	2.33142	0.481259	Nochange
C6orf1	1.3715	1.85276	0.481255	Nochange
MLC1	0.504163	0.984553	0.48039	Nochange
DLGAP2	1.02623	1.5065	0.480267	Nochange
SMIM19	0.950468	1.43002	0.479549	Nochange
LYSMD2	2.63974	3.11916	0.479415	Nochange
CCDC115	2.29258	2.77062	0.478042	Nochange
MROH8	0.622181	1.09956	0.477384	Nochange
SOX12	4.09687	4.5732	0.47633	Nochange
RING1	4.82408	5.30016	0.476089	Nochange
RHBDF2	1.69153	2.1672	0.475663	Nochange
MDGA2	0.348686	0.824238	0.475553	Nochange
RABEPK	2.85603	3.33146	0.475432	Nochange
DHCR7	4.93123	5.40618	0.474946	Nochange
TMEM104	2.78902	3.26356	0.474541	Nochange
CD3EAP	2.1672	2.64101	0.473817	Nochange
LDLR	5.11433	5.58772	0.473385	Nochange
MTG2	2.2241	2.69726	0.47316	Nochange
RAB3A	2.92689	3.3997	0.472813	Nochange
RAB11FIP1	0.750778	1.22355	0.472768	Nochange
TOB1	3.2243	3.69692	0.472615	Nochange
LSS	4.87374	5.34617	0.472427	Nochange
IFI44	2.11673	2.58912	0.472386	Nochange
SURF6	3.57316	4.04543	0.472278	Nochange
MOB3A	4.38137	4.85246	0.471097	Nochange
C4orf48	4.53666	5.00687	0.470217	Nochange
TRIM8	3.61256	4.08236	0.469797	Nochange
RNF145	4.23947	4.70899	0.469526	Nochange
MOCS2	0.975924	1.4452	0.469273	Nochange
ZFAND2A	2.17597	2.64409	0.468115	Nochange
NOP16	2.87639	3.34445	0.468056	Nochange
CCDC107	1.95531	2.42312	0.467808	Nochange
GNG12	0.44297	0.910349	0.467379	Nochange
TIAM2	1.60056	2.06767	0.467118	Nochange
PARS2	1.64136	2.10836	0.466996	Nochange
MECOM	1.80566	2.27241	0.466748	Nochange
ERN1	1.9899	2.45649	0.466589	Nochange
AP1S1	3.66724	4.13355	0.466302	Nochange
TIMM8B	4.10931	4.57556	0.46625	Nochange
SSH1	2.4649	2.93096	0.466061	Nochange
ZSCAN32	2.07512	2.54057	0.465451	Nochange
C21orf59	0.227864	0.692159	0.464295	Nochange
AC129492.6	0.491391	0.955685	0.464293	Nochange
ASPHD2	1.98105	2.44533	0.464281	Nochange
AP000350.4	0.350271	0.814509	0.464238	Nochange
C16orf54	3.35582	3.81937	0.463552	Nochange
ZNF57	2.18485	2.64725	0.462394	Nochange
HDHD3	2.26291	2.72526	0.462347	Nochange
TRPM4	2.92359	3.38593	0.462341	Nochange
HOMEZ	2.54987	3.01178	0.461916	Nochange
SUPT4H1	4.9739	5.43488	0.460975	Nochange
TUSC2	2.16614	2.62677	0.460629	Nochange
NRN1	6.75665	7.21722	0.460572	Nochange
PANX2	0.766383	1.22694	0.460557	Nochange
CA11	1.12968	1.58962	0.459941	Nochange
TMEM51	0.854235	1.31365	0.459417	Nochange
ADI1	2.41711	2.87609	0.458985	Nochange
FGFR4	1.79261	2.25099	0.458386	Nochange
PTP4A1	3.81186	4.26986	0.457995	Nochange
PIK3CG	3.86746	4.32446	0.456996	Nochange
GNPTAB	2.56321	3.01986	0.456655	Nochange
ELK3	4.77074	5.22726	0.456521	Nochange
RUNDC1	2.53491	2.99063	0.45572	Nochange
ELK4	3.3878	3.84317	0.455366	Nochange
RP11-863K10.7	0.0556122	0.510759	0.455147	Nochange
NPIPA7	0.179001	0.634129	0.455127	Nochange
ETV6	2.26261	2.71761	0.454992	Nochange
ARSD	2.22946	2.68419	0.454725	Nochange
GIPC3	2.36244	2.81701	0.454567	Nochange
TMOD2	1.15847	1.61287	0.454405	Nochange
KBTBD6	2.07936	2.53374	0.454377	Nochange
CCNE2	2.28735	2.74155	0.454199	Nochange
GRB2	4.04411	4.49825	0.454145	Nochange
TRIM68	1.74953	2.20283	0.453291	Nochange
NAA10	1.91766	2.37092	0.453257	Nochange
STYX	2.85252	3.30528	0.452766	Nochange
NFKBIB	3.61262	4.06511	0.452483	Nochange
GRWD1	3.8853	4.33753	0.452232	Nochange
LILRB1	0.292075	0.743644	0.451569	Nochange
DLL4	0.600745	1.0513	0.450557	Nochange
ITGAM	1.45996	1.91027	0.450316	Nochange
IFI35	3.03004	3.47961	0.44957	Nochange
MXRA7	2.1115	2.56098	0.449485	Nochange
BRMS1L	0.774755	1.22423	0.44947	Nochange
TFEB	2.82136	3.2708	0.449435	Nochange
EDEM3	2.36813	2.81721	0.449088	Nochange
DUSP18	0.54745	0.996533	0.449084	Nochange
NXT1	4.279	4.72787	0.448868	Nochange
CD99	4.54405	4.99259	0.448545	Nochange
CD99	4.54405	4.99259	0.448545	Nochange
TSHZ3	2.61793	3.06616	0.448225	Nochange
HLA-DMB	2.05832	2.5063	0.447981	Nochange
JAG2	0.581303	1.02906	0.447761	Nochange
HTRA3	1.27882	1.72592	0.447098	Nochange
F12	0.700351	1.14705	0.446695	Nochange
ELMSAN1	3.718	4.16445	0.446449	Nochange
MPC1	2.50749	2.95351	0.446017	Nochange
ISOC2	3.23266	3.67832	0.445659	Nochange
HS6ST1	3.12383	3.56871	0.444881	Nochange
STS	1.81512	2.25957	0.444449	Nochange
PHPT1	4.10915	4.55238	0.443232	Nochange
XBP1	6.01189	6.45458	0.442689	Nochange
NDUFAF4	1.81172	2.25378	0.44206	Nochange
SH3KBP1	3.4715	3.91341	0.441907	Nochange
FAM213B	2.52857	2.97028	0.441712	Nochange
NOL6	3.60006	4.04174	0.441687	Nochange
POLR3H	3.21397	3.65552	0.441554	Nochange
SLC30A7	2.07868	2.51997	0.441291	Nochange
ZMYM6	1.30346	1.74442	0.44096	Nochange
FHOD1	1.93369	2.37395	0.440268	Nochange
FUNDC2	1.33434	1.77404	0.439699	Nochange
PIGX	2.34699	2.78584	0.438858	Nochange
LYSMD3	1.92513	2.36365	0.438522	Nochange
PRDX1	7.79868	8.23715	0.438466	Nochange
NTN1	1.73673	2.17511	0.438375	Nochange
ADRM1	5.15359	5.59186	0.438261	Nochange
GALNT14	2.68697	3.12494	0.437969	Nochange
PAG1	4.68996	5.12788	0.437921	Nochange
PLCXD2	0.00891709	0.44615	0.437233	Nochange
ANKRD63	2.16134	2.59844	0.437097	Nochange
ADM5	1.52652	1.9627	0.436177	Nochange
ACOX1	2.37312	2.80867	0.435554	Nochange
ZNFX1	3.36585	3.80125	0.435405	Nochange
IER2	5.21162	5.6464	0.434789	Nochange
TRIM69	0.538538	0.973134	0.434596	Nochange
CTNND1	1.12506	1.55944	0.434387	Nochange
FAM217B	1.98736	2.42151	0.434149	Nochange
SLC39A8	2.86979	3.30387	0.434076	Nochange
TRMT61A	3.09388	3.5279	0.434015	Nochange
ZBTB42	1.00798	1.44191	0.433924	Nochange
FAM43A	2.85868	3.29243	0.433751	Nochange
FAM211A	0.29725	0.730836	0.433585	Nochange
GLDC	1.05804	1.49155	0.433506	Nochange
TRADD	1.89247	2.32547	0.433004	Nochange
ACN9	1.70841	2.14101	0.4326	Nochange
COX17	2.04411	2.47511	0.430997	Nochange
ANXA4	0.578118	1.00885	0.430728	Nochange
DOLK	1.85623	2.28635	0.43012	Nochange
DOK1	2.5581	2.98803	0.429934	Nochange
KIAA1161	0.925088	1.35496	0.429872	Nochange
FADS2	6.31335	6.7432	0.429854	Nochange
PCYT2	3.19859	3.6283	0.429707	Nochange
CXorf38	1.90057	2.3297	0.42913	Nochange
TTC24	3.45412	3.88245	0.428324	Nochange
RNH1	3.21293	3.64106	0.428133	Nochange
JAK1	3.90468	4.33127	0.426591	Nochange
KCTD11	1.23854	1.66403	0.425485	Nochange
NDUFS5	6.60706	7.03254	0.425481	Nochange
IFT74	0.273934	0.698752	0.424818	Nochange
C17orf67	1.82668	2.25133	0.424645	Nochange
UNG	5.25951	5.68405	0.424541	Nochange
GPR65	0.482332	0.906737	0.424405	Nochange
FAM195A	2.16466	2.58897	0.424315	Nochange
NR2F6	2.42361	2.84762	0.424011	Nochange
PDE6B	0.881038	1.30486	0.423823	Nochange
TMEM30A	3.78208	4.2059	0.423817	Nochange
GABRB1	1.56413	1.98761	0.423478	Nochange
LIPA	2.38764	2.81024	0.422599	Nochange
CCNE1	2.91951	3.34169	0.422175	Nochange
ARL11	2.34432	2.76649	0.422172	Nochange
ZBTB18	2.88815	3.30973	0.42158	Nochange
C11orf24	1.6371	2.05804	0.420939	Nochange
KIRREL2	0.288654	0.709467	0.420813	Nochange
GNG7	5.24955	5.6701	0.420556	Nochange
MSRA	1.56472	1.98521	0.420489	Nochange
IFIT2	1.06129	1.48171	0.42042	Nochange
TRIB3	4.15506	4.57524	0.420179	Nochange
CDK5R1	0.194591	0.614474	0.419883	Nochange
TOMM7	3.09346	3.5131	0.41964	Nochange
MFSD1	2.23358	2.65288	0.419295	Nochange
METTL21B	1.54952	1.96864	0.419122	Nochange
DUSP10	0.191689	0.610606	0.418917	Nochange
WFS1	2.47402	2.8929	0.418875	Nochange
ZNF584	2.23033	2.64851	0.418185	Nochange
PSPN	0.904657	1.32251	0.417848	Nochange
TSPAN13	4.25341	4.67104	0.41763	Nochange
CALM1	4.19662	4.61394	0.417315	Nochange
MAGEH1	2.54186	2.95914	0.417278	Nochange
FTL	7.22488	7.64214	0.417257	Nochange
SRFBP1	2.24683	2.66373	0.416898	Nochange
BID	2.85969	3.27659	0.416895	Nochange
MRS2	2.05408	2.47043	0.416348	Nochange
KLF3	1.93829	2.35451	0.416223	Nochange
SYT1	0.553459	0.969454	0.415996	Nochange
HLA-DRA	9.07346	9.48857	0.415115	Nochange
PDLIM2	1.36485	1.77951	0.414659	Nochange
ASPRV1	1.469	1.88339	0.414386	Nochange
ISCU	2.88559	3.29986	0.414266	Nochange
ADCY9	2.45344	2.86728	0.413845	Nochange
CHMP6	3.28294	3.69675	0.413807	Nochange
AAED1	0.943509	1.35716	0.413649	Nochange
AKTIP	0.452279	0.865919	0.41364	Nochange
IGF2BP1	5.85616	6.26961	0.413452	Nochange
ERO1LB	2.95459	3.36803	0.413441	Nochange
SLC16A13	2.17242	2.58564	0.413212	Nochange
KIAA0247	2.54705	2.96022	0.41316	Nochange
WDR1	5.10641	5.51932	0.412908	Nochange
C19orf81	0.807685	1.22045	0.412769	Nochange
NFATC3	3.28948	3.70191	0.412435	Nochange
PIM3	5.6604	6.07272	0.412322	Nochange
KLLN	0.431356	0.843502	0.412146	Nochange
PRNP	3.92402	4.33555	0.411524	Nochange
MARS2	2.67618	3.08767	0.411489	Nochange
RASSF5	4.11917	4.53061	0.411449	Nochange
IQCE	1.39506	1.80645	0.411385	Nochange
NXPH4	0.493442	0.904812	0.411369	Nochange
LPIN1	2.64939	3.05948	0.410091	Nochange
HMOX2	2.61732	3.02735	0.410027	Nochange
STUB1	4.56475	4.97418	0.40943	Nochange
APAF1	2.67313	3.08252	0.409389	Nochange
ALOX5	3.03222	3.44131	0.409087	Nochange
TFR2	1.75172	2.16076	0.409038	Nochange
PREB	4.16847	4.57737	0.408903	Nochange
UFM1	3.24352	3.65158	0.408063	Nochange
RSPH3	0.174279	0.581689	0.40741	Nochange
DCXR	4.85638	5.26351	0.407125	Nochange
ARF4	2.62735	3.03407	0.406725	Nochange
BIRC7	4.34302	4.74972	0.406693	Nochange
MRPL40	2.25305	2.65949	0.406439	Nochange
PER1	2.75052	3.1569	0.406377	Nochange
UBE2E2	3.9034	4.30907	0.405662	Nochange
SRP19	0.607295	1.01293	0.405631	Nochange
TMEM208	2.25819	2.66378	0.40559	Nochange
GRPEL1	2.92022	3.32547	0.405256	Nochange
VAV1	5.52148	5.92639	0.404904	Nochange
ICAM5	1.57749	1.98149	0.403998	Nochange
MIEN1	2.37167	2.77499	0.403317	Nochange
IDH3A	2.1783	2.58152	0.40322	Nochange
MEF2D	5.3204	5.72341	0.403013	Nochange
EXOSC5	3.96728	4.37028	0.403004	Nochange
SRGAP3	0.610228	1.01314	0.402913	Nochange
RFPL3S	0.502636	0.903501	0.400865	Nochange
PSME2	4.7256	5.12641	0.400806	Nochange
CCDC28B	2.36944	2.77022	0.400777	Nochange
JTB	5.0057	5.40598	0.400274	Nochange
SNX8	2.66962	3.06929	0.399673	Nochange
TRAF3	2.67263	3.072	0.399374	Nochange
CD79A	8.51563	8.91482	0.399193	Nochange
CCDC74B	1.84101	2.23894	0.397933	Nochange
SURF1	3.32017	3.71809	0.397921	Nochange
FAM120C	1.78241	2.18021	0.397803	Nochange
ABHD14A	0.390558	0.788352	0.397794	Nochange
R3HCC1L	3.35779	3.75477	0.396979	Nochange
LRRC20	2.93898	3.33591	0.39693	Nochange
ZNF280B	0.863463	1.26015	0.396683	Nochange
CYBA	5.42951	5.82602	0.396512	Nochange
CROT	0.0150693	0.411318	0.396248	Nochange
MBP	1.66385	2.05984	0.395994	Nochange
ZNF526	3.03694	3.43287	0.395923	Nochange
RAB8A	4.94235	5.33799	0.395638	Nochange
SAR1A	3.49895	3.89445	0.395496	Nochange
SELK	0.917852	1.31319	0.395336	Nochange
CACFD1	0.315102	0.710349	0.395247	Nochange
PIM2	2.60968	3.00463	0.394943	Nochange
CUEDC1	0.729096	1.1236	0.394504	Nochange
MYO18A	5.59274	5.98717	0.394438	Nochange
COMMD8	0.757194	1.15114	0.39395	Nochange
FAAH	0.307662	0.701593	0.393932	Nochange
ABHD13	1.61231	2.00623	0.393921	Nochange
SEPW1	1.70726	2.10118	0.39392	Nochange
IDI1	4.11369	4.5076	0.393906	Nochange
BCOR	3.95377	4.34742	0.39365	Nochange
NUDT22	2.68744	3.08108	0.393642	Nochange
NPR1	3.11542	3.50905	0.393634	Nochange
HSPB11	2.82085	3.21374	0.392883	Nochange
PYCRL	2.28306	2.67584	0.392776	Nochange
ABR	3.07005	3.46256	0.392517	Nochange
E2F6	2.3352	2.72766	0.392462	Nochange
TIGD2	1.91468	2.30708	0.392399	Nochange
ZRSR2	1.91884	2.31124	0.392397	Nochange
TERF2	3.72409	4.11617	0.392072	Nochange
PBXIP1	4.47794	4.86984	0.391905	Nochange
CMTM7	4.37818	4.76929	0.391106	Nochange
KCNQ1	2.35887	2.74988	0.391003	Nochange
SSBP4	4.13902	4.52976	0.390746	Nochange
TXN	5.11716	5.50763	0.390474	Nochange
CDK6	7.09729	7.48752	0.390222	Nochange
ARRDC1	2.46563	2.85535	0.389717	Nochange
VAMP5	4.07304	4.46265	0.389614	Nochange
GRINA	4.36722	4.75682	0.389596	Nochange
ZNF350	1.1308	1.51994	0.389145	Nochange
GRAMD4	3.89656	4.28511	0.388544	Nochange
FKBP2	2.86297	3.25131	0.388343	Nochange
DDX26B	1.71743	2.10554	0.388114	Nochange
C15orf61	1.56871	1.95654	0.387827	Nochange
PTPMT1	1.94542	2.33317	0.387746	Nochange
DENND1B	1.04928	1.43669	0.387413	Nochange
TRIM74	1.20658	1.59355	0.386964	Nochange
TBPL1	1.48151	1.86825	0.386747	Nochange
TNS1	5.44364	5.82996	0.386318	Nochange
SPSB2	1.14971	1.536	0.386289	Nochange
DPYSL2	6.07018	6.45599	0.38581	Nochange
HLA-DRB1	5.99702	6.38278	0.385762	Nochange
TMEM81	0.559247	0.944409	0.385162	Nochange
DNAJC3	2.59175	2.97688	0.385126	Nochange
ZNF616	2.5961	2.98039	0.384291	Nochange
TNRC18	5.11343	5.49772	0.384287	Nochange
COX14	2.47654	2.85953	0.382995	Nochange
RGL1	2.06254	2.44544	0.382899	Nochange
EFHD2	4.85923	5.24144	0.382211	Nochange
MNT	3.04161	3.4234	0.381792	Nochange
AC008060.7	4.63322	5.01496	0.38174	Nochange
MRM1	3.04614	3.4273	0.381156	Nochange
UNC93B1	3.8922	4.27322	0.381021	Nochange
LRRC24	1.03872	1.41959	0.380876	Nochange
ANKRD13D	4.97846	5.35923	0.380768	Nochange
CYB561D2	0.0625362	0.442758	0.380222	Nochange
SPEN	4.78768	5.16719	0.37951	Nochange
PPARA	2.37726	2.75662	0.379355	Nochange
FAM132B	3.03747	3.41681	0.379343	Nochange
RGS14	3.01618	3.39541	0.37923	Nochange
ABCA7	2.54317	2.92187	0.3787	Nochange
ARHGEF17	1.59398	1.9724	0.378423	Nochange
BATF3	0.472072	0.850159	0.378088	Nochange
PRKACA	3.75147	4.12931	0.377833	Nochange
RAP1GAP	1.53396	1.91154	0.377576	Nochange
MED13L	5.02327	5.40084	0.377565	Nochange
PPP1R3B	1.66889	2.04597	0.377076	Nochange
GLCE	1.24501	1.62181	0.376797	Nochange
ZNF490	0.909581	1.28617	0.37659	Nochange
KALRN	0.289952	0.666211	0.376259	Nochange
GRK4	0.901494	1.27775	0.376252	Nochange
USP15	2.29237	2.66855	0.376181	Nochange
SLC27A3	3.17045	3.54662	0.376169	Nochange
GPR153	2.34207	2.7182	0.376126	Nochange
SPCS3	3.24106	3.61713	0.376072	Nochange
SEC24D	2.35038	2.72622	0.375837	Nochange
PIGH	1.65223	2.02797	0.375734	Nochange
PDLIM7	5.04745	5.4231	0.375651	Nochange
TANGO2	2.16488	2.5403	0.375417	Nochange
FAM206A	1.48615	1.86072	0.374576	Nochange
SYNGR2	3.35061	3.72506	0.374455	Nochange
DEGS1	2.89387	3.26806	0.374193	Nochange
RHOC	2.58043	2.95461	0.374171	Nochange
LSM1	3.19739	3.57137	0.37398	Nochange
ZNF697	0.152638	0.52647	0.373832	Nochange
FADS1	4.70369	5.0769	0.373209	Nochange
CXorf40A	1.10621	1.47861	0.372395	Nochange
PNO1	2.04618	2.41854	0.372364	Nochange
GNPDA2	0.764771	1.13711	0.372339	Nochange
PIGA	1.08291	1.45512	0.372216	Nochange
KCTD13	2.30434	2.67645	0.372112	Nochange
LIPT1	0.984699	1.35643	0.371727	Nochange
RP11-162A12.2	0.898092	1.26981	0.371719	Nochange
TMEM192	1.66134	2.0327	0.371361	Nochange
PPP1R14B	4.53385	4.90521	0.371357	Nochange
MESDC1	4.22034	4.59131	0.370971	Nochange
C20orf24	1.44536	1.81623	0.370875	Nochange
DACT3	0.86671	1.2375	0.370792	Nochange
SLC25A44	2.61476	2.9853	0.370543	Nochange
FAM32A	4.59498	4.96518	0.370195	Nochange
TMEM5	1.25199	1.62218	0.370189	Nochange
CCNO	0.836974	1.20689	0.369919	Nochange
JUP	7.43518	7.80504	0.369853	Nochange
CD93	0.648097	1.01764	0.36954	Nochange
MVD	3.30785	3.67728	0.369432	Nochange
ACER2	1.65787	2.02698	0.369108	Nochange
EMC3	2.3358	2.70485	0.369052	Nochange
SAT2	1.91043	2.27929	0.368867	Nochange
HLA-DOA	4.57387	4.94242	0.368545	Nochange
DRAP1	5.06547	5.434	0.368524	Nochange
INO80B	2.8871	3.25555	0.36845	Nochange
SRF	4.69398	5.06224	0.368265	Nochange
CNPY2	0.890797	1.25864	0.367843	Nochange
NDUFS3	4.44332	4.81082	0.367502	Nochange
TBC1D2	0.998196	1.36536	0.367161	Nochange
ZHX3	2.16372	2.53074	0.367021	Nochange
GNA12	4.14062	4.5067	0.366082	Nochange
RPTOR	4.03007	4.39538	0.365307	Nochange
EFCAB4A	1.38587	1.75065	0.364777	Nochange
ZNF35	0.29725	0.662023	0.364773	Nochange
CHAC2	1.21555	1.58029	0.364736	Nochange
HRAS	3.02128	3.38549	0.364202	Nochange
BMF	0.535356	0.899021	0.363665	Nochange
HOXA1	1.39281	1.75634	0.363528	Nochange
LEPREL4	2.90529	3.26854	0.363246	Nochange
C4orf3	2.66143	3.0246	0.363173	Nochange
SIDT2	1.24489	1.60767	0.362787	Nochange
ORAI3	1.7073	2.07008	0.362776	Nochange
UGCG	2.02754	2.39003	0.362491	Nochange
PIK3R1	4.83313	5.19555	0.362424	Nochange
SLC25A23	3.63224	3.99406	0.361819	Nochange
C9orf78	2.28371	2.6454	0.361688	Nochange
PIGS	3.55903	3.92056	0.361533	Nochange
POLR3G	0.415001	0.776525	0.361524	Nochange
CNN2	4.04756	4.40895	0.361385	Nochange
RPS6KA4	4.09905	4.45993	0.360879	Nochange
CRIP1	5.57947	5.94021	0.360744	Nochange
CRIP1	4.75987	5.12061	0.360744	Nochange
CHCHD10	4.93202	5.29272	0.360692	Nochange
TFPT	3.47034	3.8308	0.360461	Nochange
HPRT1	4.6661	5.02655	0.360455	Nochange
BAK1	3.48138	3.8418	0.360426	Nochange
GBP4	2.18257	2.54278	0.360213	Nochange
STX1B	0.767061	1.12724	0.360176	Nochange
C12orf49	4.16238	4.52252	0.360141	Nochange
MCFD2	3.5122	3.87215	0.359948	Nochange
FAM104A	3.70051	4.06013	0.359628	Nochange
RNF185	3.07267	3.43218	0.359513	Nochange
ITPR1	1.24574	1.60469	0.358949	Nochange
ZBTB8OS	2.03998	2.3989	0.358917	Nochange
LCAT	0.550605	0.908813	0.358208	Nochange
ARMC7	2.19036	2.54854	0.358173	Nochange
NCR3LG1	0.95442	1.31243	0.358013	Nochange
TMEM238	1.8641	2.22191	0.357811	Nochange
AKT1S1	2.56976	2.92733	0.357569	Nochange
DYNLT1	1.63548	1.99288	0.357401	Nochange
GTF3A	5.08987	5.44726	0.357392	Nochange
TMEM127	3.05537	3.41247	0.357101	Nochange
BCL2	5.52623	5.88328	0.357053	Nochange
GLTP	3.6423	3.99927	0.356972	Nochange
FAM101B	2.83576	3.19267	0.356905	Nochange
OXSM	1.37835	1.73522	0.356874	Nochange
RNF14	2.21319	2.57003	0.356834	Nochange
SPTSSA	2.35363	2.71004	0.356407	Nochange
TOR1A	3.20666	3.5629	0.356243	Nochange
NPIPB15	1.47431	1.8305	0.356192	Nochange
LIMK1	3.32757	3.68342	0.355843	Nochange
STAT6	4.70109	5.05662	0.355534	Nochange
GNA15	6.72312	7.07844	0.35532	Nochange
CASC10	0.461948	0.81705	0.355103	Nochange
UHMK1	3.79379	4.14832	0.354524	Nochange
TMEM42	0.635987	0.990156	0.35417	Nochange
MPZ	1.10152	1.45528	0.353766	Nochange
CEP68	2.48352	2.83724	0.353718	Nochange
MLEC	5.12358	5.47715	0.353563	Nochange
KCTD21	0.500292	0.853597	0.353304	Nochange
RNASEL	1.3352	1.68845	0.353252	Nochange
IRAK4	2.12912	2.48218	0.353059	Nochange
TMEM9B	1.61216	1.96517	0.353011	Nochange
NHP2L1	4.86748	5.22045	0.352973	Nochange
RRP15	0.964214	1.31684	0.352627	Nochange
PHTF1	2.50785	2.86035	0.352502	Nochange
C19orf52	2.2322	2.58439	0.352185	Nochange
TSPYL2	2.42581	2.77783	0.352022	Nochange
EIF5	4.35669	4.70833	0.351638	Nochange
ZNF324	2.83277	3.18438	0.351607	Nochange
ARMC6	4.21243	4.56307	0.350637	Nochange
ELF1	6.13509	6.48563	0.350542	Nochange
TCEB2	6.27394	6.62434	0.350392	Nochange
ZNF276	2.95092	3.30121	0.350291	Nochange
COX20	2.16691	2.51695	0.35004	Nochange
ARSE	1.12922	1.47913	0.34991	Nochange
IRF2BP2	5.92438	6.27413	0.349753	Nochange
ABCC4	1.59703	1.94651	0.349476	Nochange
SLC10A3	2.15947	2.50894	0.349468	Nochange
ABI3	2.76447	3.1135	0.349027	Nochange
JARID2	4.63924	4.98812	0.348877	Nochange
PRKCA	1.65901	2.00763	0.348615	Nochange
CAPNS1	5.2788	5.6271	0.348307	Nochange
SNX32	0.50924	0.857424	0.348184	Nochange
TRIM39	1.51556	1.86358	0.348021	Nochange
PRR5	1.30755	1.65554	0.34799	Nochange
SDHAF1	3.222	3.56988	0.347879	Nochange
C1orf216	1.5841	1.93168	0.347586	Nochange
LAMTOR2	3.15432	3.50186	0.347536	Nochange
ASCC3	3.39549	3.74301	0.347521	Nochange
NME1	3.74507	4.09254	0.347472	Nochange
BCCIP	3.55638	3.90384	0.347458	Nochange
TOR3A	2.97704	3.32447	0.347423	Nochange
ZCCHC2	1.91027	2.25746	0.347191	Nochange
AKAP8	3.76515	4.11234	0.347189	Nochange
LYN	0.763242	1.11036	0.347122	Nochange
C6orf226	1.80546	2.15257	0.347115	Nochange
ELL	2.81159	3.15869	0.347098	Nochange
OSTM1	0.821057	1.16781	0.34675	Nochange
ZNF324B	1.77728	2.12383	0.346549	Nochange
COA3	3.23366	3.58012	0.346463	Nochange
SIRPA	1.79892	2.14496	0.346039	Nochange
ATP6V0D1	2.60684	2.95278	0.345936	Nochange
VARS	4.96986	5.31534	0.345474	Nochange
FBXL8	1.61753	1.96299	0.34546	Nochange
PRKCH	0.800165	1.14555	0.345382	Nochange
ARL16	3.64088	3.98625	0.345372	Nochange
MAPK6	3.18968	3.53488	0.345201	Nochange
SCARF2	0.253868	0.598842	0.344973	Nochange
VSIG10	2.69283	3.03768	0.344852	Nochange
REEP5	2.6636	3.00836	0.344766	Nochange
CCDC85B	4.67725	5.0218	0.344546	Nochange
MFSD2A	0.213254	0.557778	0.344524	Nochange
SYT3	0.0941009	0.43808	0.343979	Nochange
LRFN2	4.09482	4.43876	0.34394	Nochange
PTPN6	3.40259	3.7465	0.34391	Nochange
MAP3K6	1.78111	2.12489	0.343783	Nochange
ARFIP1	1.34976	1.69345	0.343692	Nochange
SAR1B	1.42964	1.77311	0.343467	Nochange
KAZN	1.07451	1.41787	0.343361	Nochange
GDE1	3.22421	3.56713	0.342922	Nochange
IRF1	4.31876	4.66141	0.342655	Nochange
MXD4	2.41773	2.76018	0.342447	Nochange
RNF6	3.5409	3.88303	0.342139	Nochange
SCAMP3	4.61994	4.96191	0.341974	Nochange
DBI	3.82023	4.16188	0.34165	Nochange
OSGIN2	1.66539	2.00666	0.341264	Nochange
ZBTB4	4.13535	4.47659	0.341243	Nochange
GM2A	2.23921	2.58027	0.341051	Nochange
IMP4	4.23218	4.57316	0.340978	Nochange
ZBTB7B	3.25019	3.59094	0.340749	Nochange
POMP	4.85308	5.19353	0.340449	Nochange
RAG1	7.69504	8.03534	0.340298	Nochange
TOR4A	2.32464	2.66444	0.3398	Nochange
SFXN5	1.33543	1.67496	0.339532	Nochange
MBOAT7	4.0703	4.4096	0.339298	Nochange
ZBTB12	3.53133	3.87058	0.33925	Nochange
PIPOX	0.538637	0.877352	0.338714	Nochange
RNF187	5.19652	5.53515	0.33863	Nochange
ORAI2	1.66266	2.00126	0.338601	Nochange
IL7R	6.7255	7.06391	0.33841	Nochange
OAS1	1.52446	1.86279	0.338324	Nochange
PALB2	2.62124	2.95945	0.338212	Nochange
RNF5	4.38973	4.72786	0.338135	Nochange
C19orf82	1.40675	1.74463	0.33788	Nochange
USP20	2.90762	3.24522	0.3376	Nochange
HMGCS1	4.98798	5.32531	0.337323	Nochange
PPP1R18	6.45471	6.79196	0.337245	Nochange
DERL3	2.87328	3.2105	0.337216	Nochange
SLC25A1	5.82041	6.15763	0.337215	Nochange
TMEM179B	3.72015	4.05728	0.33713	Nochange
MANEAL	2.65897	2.99603	0.337062	Nochange
YKT6	4.21408	4.55112	0.337044	Nochange
RBM8A	4.30771	4.64466	0.336953	Nochange
EBAG9	2.21058	2.54708	0.336504	Nochange
C11orf1	0.630592	0.966578	0.335986	Nochange
POP5	2.92332	3.25915	0.335832	Nochange
RSAD1	2.74494	3.08064	0.335705	Nochange
INPP5K	2.9137	3.24938	0.335681	Nochange
ABHD11	2.01382	2.34911	0.335291	Nochange
ELK1	3.80359	4.13873	0.335144	Nochange
STX3	1.47186	1.80678	0.334914	Nochange
TRAF3IP3	0.992043	1.32694	0.334897	Nochange
FAM172A	2.03763	2.37251	0.334878	Nochange
CFL2	0.939753	1.27459	0.334837	Nochange
DAB2	1.33874	1.67338	0.334637	Nochange
BAD	3.80835	4.14285	0.334492	Nochange
PELI3	3.15842	3.4926	0.334179	Nochange
JAKMIP2	2.34531	2.67929	0.333977	Nochange
NAAA	0.777535	1.11143	0.333897	Nochange
ARRDC5	1.01628	1.35016	0.333875	Nochange
COMTD1	3.12932	3.46264	0.333325	Nochange
CSRNP1	3.4251	3.75825	0.333153	Nochange
MYC	7.05492	7.38677	0.331849	Nochange
ATP5I	4.58354	4.91539	0.331844	Nochange
C1orf53	0.347099	0.678883	0.331785	Nochange
MCTS1	2.75127	3.08301	0.331738	Nochange
BCL9L	2.75745	3.08918	0.331726	Nochange
DOHH	2.43237	2.76405	0.331677	Nochange
LPCAT3	3.92232	4.2535	0.331176	Nochange
RRM2B	2.05339	2.38444	0.331047	Nochange
TFE3	3.21921	3.55014	0.330922	Nochange
MRPS12	3.2335	3.564	0.330495	Nochange
WSB2	3.61297	3.94302	0.330055	Nochange
MAPK13	4.2895	4.61951	0.330018	Nochange
RAB12	2.77212	3.10194	0.329818	Nochange
SPRYD3	2.71717	3.04696	0.329796	Nochange
LAMC1	3.29566	3.62517	0.329501	Nochange
ARTN	0.335598	0.664756	0.329158	Nochange
MRPL41	2.73214	3.06128	0.329136	Nochange
VWCE	3.03252	3.36128	0.328753	Nochange
DUSP28	1.05956	1.38791	0.328351	Nochange
ZBTB7A	3.86827	4.19647	0.328201	Nochange
SELT	3.88139	4.20902	0.327634	Nochange
DTX4	2.28205	2.60949	0.327441	Nochange
ACSL5	2.2976	2.62494	0.327341	Nochange
FAM65A	3.41255	3.73989	0.32734	Nochange
TMEM53	1.04998	1.37729	0.327311	Nochange
SRPRB	2.82271	3.14963	0.326924	Nochange
DNAJB2	1.71677	2.04355	0.326783	Nochange
CLCN2	1.13914	1.46592	0.32678	Nochange
ERP44	2.70352	3.03018	0.326656	Nochange
PPP6R1	5.88667	6.21295	0.326282	Nochange
ATP8B2	4.30335	4.62895	0.325605	Nochange
TRIM35	3.11625	3.44176	0.325514	Nochange
NANP	1.87716	2.20257	0.325419	Nochange
FAM136A	3.78222	4.10753	0.325309	Nochange
THEMIS2	2.44726	2.77233	0.325067	Nochange
ZCWPW1	0.372284	0.69724	0.324957	Nochange
CDK2AP2	4.09924	4.42398	0.324745	Nochange
PSMB9	4.20278	4.52734	0.324561	Nochange
ATP1A1	5.08996	5.41438	0.324418	Nochange
C9orf69	3.123	3.44729	0.324284	Nochange
RTN2	1.73218	2.05641	0.324228	Nochange
CISD1	1.36569	1.68984	0.324143	Nochange
ARPC5L	2.87982	3.20394	0.324114	Nochange
ZHX1	2.60227	2.92627	0.323998	Nochange
ZBTB47	2.56735	2.89124	0.323893	Nochange
XPC	3.24097	3.56465	0.323676	Nochange
TSR2	3.77388	4.09748	0.323604	Nochange
TMEM229B	1.86013	2.18355	0.323422	Nochange
IGSF8	3.23811	3.56149	0.323371	Nochange
PITPNB	3.94956	4.2729	0.323334	Nochange
ITPR3	4.94505	5.26828	0.323239	Nochange
SRM	5.89382	6.21705	0.32323	Nochange
MGMT	2.74507	3.06821	0.323141	Nochange
ZDHHC11	0.492827	0.815739	0.322912	Nochange
RNF170	1.29801	1.62087	0.322855	Nochange
IGFBP4	3.17736	3.5002	0.322843	Nochange
ETV7	1.26303	1.58568	0.322649	Nochange
BTG2	2.80178	3.12428	0.322499	Nochange
TNFSF10	0.067914	0.390338	0.322423	Nochange
TXNRD3	0.458907	0.781234	0.322327	Nochange
SPOPL	1.57463	1.89631	0.321676	Nochange
TMEM159	2.86307	3.18414	0.321071	Nochange
VAMP3	3.02173	3.34218	0.320456	Nochange
BOLA3	2.0966	2.41695	0.320349	Nochange
WDR92	0.337426	0.657366	0.31994	Nochange
NDUFB5	2.10155	2.42145	0.319903	Nochange
C12orf57	5.3021	5.62191	0.319814	Nochange
DNAJC4	3.21223	3.53188	0.319654	Nochange
PIGW	1.88702	2.20664	0.319625	Nochange
LITAF	3.49319	3.81281	0.31962	Nochange
P2RY8	5.98026	6.29957	0.319309	Nochange
P2RY8	5.98026	6.29957	0.319309	Nochange
YBX3	4.23681	4.55611	0.319304	Nochange
EIF4E2	2.64171	2.96057	0.318859	Nochange
GPR75	1.52687	1.84527	0.318399	Nochange
MPPE1	0.878765	1.19711	0.318346	Nochange
MED31	1.39276	1.71097	0.318209	Nochange
ZFP36L2	6.64515	6.96305	0.317903	Nochange
TEX2	2.22027	2.53812	0.317848	Nochange
SIGMAR1	5.33097	5.64852	0.317546	Nochange
ZNF491	0.327227	0.644687	0.317459	Nochange
TBC1D17	3.49274	3.81019	0.317448	Nochange
NR1H2	3.27474	3.59207	0.317336	Nochange
RPUSD1	4.15621	4.47341	0.3172	Nochange
IL15RA	1.28706	1.60412	0.31706	Nochange
LSM10	3.54196	3.85902	0.317055	Nochange
NDUFA8	3.77238	4.08892	0.31654	Nochange
SNAPC5	2.26093	2.5772	0.31627	Nochange
YRDC	2.64897	2.96506	0.316092	Nochange
ACYP2	0.60046	0.916171	0.315711	Nochange
FGFRL1	2.8781	3.1936	0.315501	Nochange
TMEM177	2.42592	2.74136	0.315443	Nochange
MROH1	0.511569	0.826681	0.315111	Nochange
PPTC7	2.64649	2.96144	0.314953	Nochange
NR1D1	1.94535	2.2603	0.314951	Nochange
HSH2D	3.45931	3.77405	0.314735	Nochange
FKBP7	1.07834	1.39298	0.31464	Nochange
SETD7	2.85356	3.16816	0.314604	Nochange
ARV1	2.93693	3.25152	0.314592	Nochange
ZFP69B	1.47363	1.78789	0.314261	Nochange
CAPSL	1.41511	1.72888	0.313769	Nochange
HSD17B8	3.17744	3.49117	0.313734	Nochange
NKG7	1.69479	2.00852	0.313732	Nochange
BLOC1S5	1.96314	2.27679	0.313653	Nochange
UMPS	3.35786	3.67143	0.313568	Nochange
NDUFA6	4.75845	5.07194	0.313486	Nochange
UFSP1	1.22996	1.54315	0.313192	Nochange
APOBEC3D	2.81877	3.13192	0.31315	Nochange
DTNBP1	3.08605	3.39892	0.312872	Nochange
TEAD4	3.51275	3.82521	0.31246	Nochange
POLR2I	4.72063	5.03253	0.311894	Nochange
ZFP36L1	4.3076	4.61949	0.311893	Nochange
SETDB2	2.95282	3.26461	0.311793	Nochange
DPH2	3.29073	3.60249	0.311758	Nochange
BLOC1S3	2.14861	2.46035	0.311741	Nochange
MRPL21	3.02198	3.3336	0.311618	Nochange
IDUA	3.75658	4.06795	0.311373	Nochange
AAGAB	3.01785	3.32922	0.311373	Nochange
STOM	1.81901	2.13034	0.311324	Nochange
C19orf70	3.08269	3.39387	0.311184	Nochange
NCF4	5.94593	6.25707	0.31114	Nochange
ORAI1	3.8119	4.12289	0.310985	Nochange
SLC35E1	2.75059	3.06117	0.310586	Nochange
SLC5A6	3.65878	3.96932	0.310534	Nochange
TIPARP	1.93225	2.2426	0.310352	Nochange
PRELID1	4.72465	5.035	0.310349	Nochange
ANKRD12	1.99783	2.30807	0.310235	Nochange
CIC	4.23311	4.54302	0.309906	Nochange
TSTA3	3.55672	3.86624	0.309512	Nochange
PRMT1	5.99246	6.30178	0.309315	Nochange
PSMA7	5.91919	6.22811	0.30892	Nochange
SH3GLB2	5.48579	5.79468	0.308888	Nochange
MOCS3	2.04509	2.35392	0.308823	Nochange
FAM133B	1.8673	2.1761	0.308796	Nochange
HIVEP1	2.03027	2.33902	0.308758	Nochange
NXPE3	1.11597	1.4246	0.308634	Nochange
MSN	6.86158	7.16999	0.308412	Nochange
PIP5K1C	3.78825	4.09658	0.308335	Nochange
NOSIP	3.16861	3.47645	0.307837	Nochange
MYCBP	1.18339	1.49119	0.307795	Nochange
NT5DC3	1.28054	1.58804	0.307496	Nochange
RAB9B	0.601221	0.908506	0.307284	Nochange
MYD88	2.52932	2.83582	0.306502	Nochange
CBFA2T3	5.73552	6.0418	0.306282	Nochange
UCHL3	0.455965	0.762136	0.306171	Nochange
PTEN	4.87512	5.181	0.305879	Nochange
C19orf10	3.34207	3.64766	0.305589	Nochange
CAPS	1.16118	1.46676	0.305579	Nochange
TTYH2	1.67396	1.97951	0.30555	Nochange
ZSCAN5A	0.537545	0.842939	0.305394	Nochange
LIN7C	2.71207	3.01744	0.305373	Nochange
DNAL4	1.73678	2.04201	0.305236	Nochange
SLC33A1	1.89278	2.19783	0.305054	Nochange
SSH2	5.11175	5.41647	0.304719	Nochange
CALU	4.40814	4.71258	0.304438	Nochange
CCDC106	3.03541	3.33971	0.304295	Nochange
ALDOA	6.00995	6.31419	0.304231	Nochange
ROMO1	5.00735	5.31148	0.304137	Nochange
PEA15	3.42342	3.72755	0.304133	Nochange
N6AMT2	1.80008	2.10393	0.303852	Nochange
RALB	0.148609	0.452174	0.303565	Nochange
C1orf86	1.72041	2.02396	0.303555	Nochange
TMEM109	5.25232	5.55577	0.30345	Nochange
BAHD1	3.40864	3.71207	0.303424	Nochange
LAMTOR5	3.6929	3.99632	0.303421	Nochange
NCKAP5L	3.0993	3.40257	0.303277	Nochange
TMEM216	0.504671	0.807849	0.303178	Nochange
LRRC45	3.16002	3.46306	0.303043	Nochange
SLC9A3R2	1.76998	2.07286	0.302877	Nochange
AP5B1	2.33877	2.64162	0.302849	Nochange
HDDC3	2.91682	3.21945	0.302627	Nochange
TOR1B	2.49789	2.80033	0.302437	Nochange
MED10	2.96146	3.26386	0.302404	Nochange
PTP4A2	4.59738	4.89978	0.302402	Nochange
ATXN1L	3.45892	3.76127	0.302355	Nochange
BCL11A	5.18771	5.49002	0.302316	Nochange
AC009403.2	2.19191	2.49395	0.302045	Nochange
DCP1B	2.27656	2.57858	0.30202	Nochange
NSMCE1	2.87468	3.1765	0.301819	Nochange
DTD2	1.43946	1.74114	0.30168	Nochange
MTERFD1	3.37246	3.67393	0.301465	Nochange
PTPRCAP	5.10091	5.40192	0.301007	Nochange
MEA1	5.35944	5.66039	0.300952	Nochange
ST6GALNAC6	2.58912	2.88992	0.300805	Nochange
TTC27	2.36454	2.66519	0.300644	Nochange
CCDC86	3.52439	3.82501	0.300622	Nochange
C12orf29	1.14111	1.4417	0.30059	Nochange
CDC42EP5	3.55794	3.85784	0.299905	Nochange
CPNE3	3.50104	3.80078	0.299731	Nochange
CCDC137	3.60038	3.90002	0.29964	Nochange
PPP1R21	2.29587	2.59548	0.29961	Nochange
SGMS1	0.874049	1.17351	0.299462	Nochange
CYB5R1	1.96199	2.26141	0.299417	Nochange
NF2	4.39697	4.69631	0.299336	Nochange
GALNT10	0.987976	1.28729	0.299319	Nochange
NPC2	3.31532	3.61453	0.299213	Nochange
GDPD1	0.0847446	0.383718	0.298973	Nochange
PARD6B	1.03647	1.33543	0.298958	Nochange
THBS3	3.49427	3.79323	0.298955	Nochange
ISOC1	3.53822	3.83717	0.298951	Nochange
ISG15	4.21583	4.51467	0.298831	Nochange
TMEM199	1.39589	1.69461	0.298727	Nochange
SMCR8	3.89682	4.19552	0.298697	Nochange
GRAMD1B	2.87727	3.17594	0.298667	Nochange
COLQ	0.667211	0.96584	0.298629	Nochange
ZNF709	0.869714	1.16832	0.298608	Nochange
ZNF709	1.2112	1.5098	0.298598	Nochange
EMC10	4.85083	5.14931	0.298478	Nochange
LAP3	4.02553	4.32397	0.298434	Nochange
CNOT11	4.10862	4.40697	0.298356	Nochange
ACVR1	0.916247	1.21456	0.298313	Nochange
ACOT13	2.19827	2.49631	0.298035	Nochange
PCCA	3.06057	3.35848	0.297914	Nochange
PTPRM	1.07724	1.37512	0.29788	Nochange
USMG5	5.44596	5.74371	0.297756	Nochange
GNB1L	0.923339	1.22101	0.297672	Nochange
CRTAP	4.5856	4.88326	0.297664	Nochange
WDR46	3.84454	4.14219	0.297657	Nochange
VKORC1L1	3.41661	3.71426	0.297646	Nochange
UBE2D4	1.95263	2.25023	0.297602	Nochange
NDUFB11	5.5454	5.84266	0.29726	Nochange
SNRNP27	2.95739	3.25426	0.296867	Nochange
RWDD4	2.17744	2.47418	0.296737	Nochange
SIPA1	5.2079	5.50458	0.296678	Nochange
NOLC1	5.72152	6.01807	0.296549	Nochange
ENOX2	1.79344	2.08984	0.296399	Nochange
NRTN	3.77049	4.0668	0.296313	Nochange
RDH13	0.854315	1.15056	0.296245	Nochange
LRRK1	2.92458	3.22058	0.296003	Nochange
PDZD7	1.78182	2.07769	0.295866	Nochange
IL17RA	1.23524	1.53097	0.295733	Nochange
TUSC3	2.31412	2.60964	0.29552	Nochange
SLC25A19	3.07099	3.36642	0.29543	Nochange
ALG2	2.64277	2.93795	0.295176	Nochange
PDP2	3.05417	3.34921	0.295038	Nochange
TXNRD1	4.19557	4.49053	0.294964	Nochange
ZNF652	3.16734	3.46227	0.294933	Nochange
ACP1	4.05715	4.35195	0.294799	Nochange
FOXO6	0.798921	1.09336	0.294436	Nochange
C16orf98	0.842375	1.13678	0.294407	Nochange
ULBP3	1.38305	1.67744	0.294386	Nochange
C3orf62	1.40681	1.70119	0.294385	Nochange
GUCA1B	1.14078	1.43515	0.29437	Nochange
DNASE1L1	2.05648	2.35084	0.294357	Nochange
GSK3B	3.67903	3.97312	0.294086	Nochange
CHMP2A	3.88503	4.17893	0.293902	Nochange
SLC22A5	0.344601	0.63812	0.293519	Nochange
PPP1R3E	2.49572	2.78866	0.292944	Nochange
DNMBP	2.14561	2.43845	0.29284	Nochange
NADSYN1	2.89747	3.19025	0.292779	Nochange
STXBP1	2.91613	3.20888	0.292744	Nochange
RRP9	3.47173	3.76442	0.292687	Nochange
TSHZ1	2.93382	3.22632	0.292505	Nochange
HOXA9	1.46415	1.75643	0.29228	Nochange
METTL8	1.36474	1.65682	0.292076	Nochange
ZBTB9	2.76067	3.05262	0.291957	Nochange
TXNDC17	0.587365	0.879157	0.291792	Nochange
BCAT2	3.73098	4.02266	0.291684	Nochange
MANF	2.77804	3.06936	0.291318	Nochange
FOXF1	0.795933	1.08699	0.291054	Nochange
AGAP2	3.90491	4.19592	0.291014	Nochange
ATIC	5.02058	5.31158	0.291001	Nochange
UBC	6.36209	6.653	0.290912	Nochange
ZNF786	2.23973	2.53062	0.290886	Nochange
RRP7A	5.0993	5.39007	0.290777	Nochange
MFSD12	2.62709	2.91783	0.29074	Nochange
TARBP1	5.1017	5.39229	0.290589	Nochange
DCTPP1	5.10582	5.39639	0.290568	Nochange
SLC27A5	0.754545	1.04453	0.289989	Nochange
ZSWIM5	0.14991	0.439889	0.289979	Nochange
ZBTB6	1.93183	2.22147	0.289641	Nochange
MX1	1.07663	1.36608	0.289457	Nochange
DNAL1	0.426855	0.716245	0.28939	Nochange
PSMB10	2.59653	2.88563	0.289103	Nochange
TMEM134	1.76918	2.05821	0.289033	Nochange
SH3TC1	4.26583	4.5544	0.28857	Nochange
STX4	1.59889	1.88729	0.288402	Nochange
SLC41A1	3.22782	3.51598	0.288159	Nochange
PITPNA	3.76041	4.0484	0.287989	Nochange
RAB8B	3.18479	3.47227	0.287479	Nochange
RNF168	4.44233	4.7297	0.287373	Nochange
MEPCE	4.88979	5.177	0.287206	Nochange
APITD1	0.532068	0.819259	0.287192	Nochange
ACSL3	4.02923	4.31634	0.287109	Nochange
SPRY2	2.83311	3.1199	0.286791	Nochange
ARHGAP5	3.83448	4.12122	0.286744	Nochange
MAP1LC3B	2.98306	3.26968	0.286619	Nochange
ATOX1	2.22308	2.50959	0.286512	Nochange
FAM103A1	2.58494	2.87143	0.286491	Nochange
LINS	1.5841	1.87023	0.28613	Nochange
MRPL50	2.3799	2.66573	0.285836	Nochange
NDUFAB1	3.92219	4.20801	0.285822	Nochange
RCL1	2.27662	2.56225	0.285639	Nochange
TBC1D20	3.3234	3.60889	0.285493	Nochange
WDR82	4.10506	4.39041	0.285355	Nochange
C15orf39	3.87586	4.1612	0.285344	Nochange
ZMYND19	4.48211	4.76727	0.285156	Nochange
PRX	0.437973	0.722903	0.28493	Nochange
ZNF512B	3.74891	4.03377	0.284855	Nochange
MSMO1	3.13243	3.41687	0.284438	Nochange
MBD5	1.74252	2.02694	0.284418	Nochange
STX17	2.57754	2.86196	0.284418	Nochange
CRYL1	2.32685	2.61117	0.284319	Nochange
GK	1.68661	1.97078	0.284167	Nochange
ARL6IP5	3.58323	3.86682	0.283589	Nochange
UBIAD1	2.81116	3.09473	0.283563	Nochange
RSG1	1.81603	2.09953	0.283505	Nochange
LCOR	2.85118	3.13465	0.283469	Nochange
RNF13	2.89054	3.17393	0.283383	Nochange
METTL6	1.70408	1.98732	0.283246	Nochange
TRAFD1	3.55575	3.8386	0.282844	Nochange
PRR22	0.489748	0.772477	0.282728	Nochange
JPH2	2.05797	2.34036	0.282393	Nochange
TIMM10B	4.21845	4.50078	0.282335	Nochange
TIMM10B	6.00088	6.28321	0.28233	Nochange
YBEY	2.8835	3.16564	0.282135	Nochange
MAMDC4	0.801821	1.08372	0.281903	Nochange
C11orf31	3.27035	3.55193	0.281585	Nochange
TMEM240	0.606916	0.888383	0.281467	Nochange
MSRB1	2.25662	2.53804	0.281423	Nochange
TPM3	5.58482	5.86624	0.281411	Nochange
ZNF70	4.56728	4.84828	0.280994	Nochange
ZNF30	0.271426	0.552377	0.280951	Nochange
ZFAND2B	1.92376	2.2043	0.28054	Nochange
POLR1C	2.7392	3.01961	0.280413	Nochange
AKNA	4.77361	5.05386	0.280257	Nochange
ATP10A	0.316957	0.597126	0.280169	Nochange
HSPBP1	3.94866	4.2288	0.280139	Nochange
CXXC5	2.15358	2.43323	0.279648	Nochange
TAPBP	6.34571	6.62515	0.279439	Nochange
PIK3AP1	6.57252	6.85186	0.279337	Nochange
HSD17B10	5.58888	5.86804	0.279168	Nochange
MFNG	3.99645	4.27554	0.279091	Nochange
CSNK1D	3.89265	4.17172	0.279066	Nochange
URB2	3.41049	3.68952	0.279032	Nochange
LYL1	5.10043	5.37941	0.278982	Nochange
TSSK3	0.365357	0.643949	0.278592	Nochange
TM2D2	1.07087	1.34937	0.278495	Nochange
MTHFR	2.14965	2.42795	0.278305	Nochange
MIDN	4.96193	5.24021	0.278274	Nochange
APOA1BP	5.18907	5.46724	0.278168	Nochange
ABRACL	4.50471	4.78274	0.278029	Nochange
EBNA1BP2	3.15599	3.434	0.278009	Nochange
MALSU1	2.07248	2.35038	0.277901	Nochange
PLEKHO2	2.32596	2.60362	0.277658	Nochange
MRP63	3.95741	4.23477	0.277356	Nochange
GSTK1	3.78615	4.06347	0.277322	Nochange
DFFB	1.43563	1.7129	0.277275	Nochange
WDR55	2.76901	3.04607	0.277062	Nochange
LETM1	3.9799	4.25691	0.277015	Nochange
CRIPT	1.7321	2.00902	0.276929	Nochange
UQCR10	5.58476	5.86169	0.276923	Nochange
PARP10	3.69485	3.97174	0.27689	Nochange
NUBP1	4.07763	4.35445	0.276825	Nochange
RPA2	4.54715	4.82391	0.276759	Nochange
LNX2	2.84958	3.12568	0.276105	Nochange
ARF3	4.50932	4.78518	0.275862	Nochange
GALM	2.09299	2.36863	0.275643	Nochange
TRIM21	3.01587	3.29143	0.275555	Nochange
TIAF1	2.48592	2.76143	0.275518	Nochange
ATP2A3	6.26376	6.53918	0.275425	Nochange
ATP5G1	4.08769	4.36269	0.274995	Nochange
G3BP2	4.4629	4.73785	0.274946	Nochange
SLC25A46	2.71068	2.98559	0.274912	Nochange
GDF11	3.82764	4.10241	0.274778	Nochange
PRR13	3.19144	3.46616	0.274721	Nochange
NCOA1	2.73896	3.01348	0.274518	Nochange
GPX4	6.07298	6.34705	0.274069	Nochange
NUB1	4.05576	4.32915	0.273393	Nochange
TLCD1	1.42395	1.6972	0.273241	Nochange
MRPL18	4.75549	5.02864	0.273158	Nochange
RRP36	4.22315	4.4963	0.273144	Nochange
SLC39A11	1.08726	1.36031	0.273049	Nochange
INTS6	2.67539	2.9484	0.273008	Nochange
NOMO3	0.657731	0.930472	0.272741	Nochange
MAST3	3.47114	3.74354	0.272401	Nochange
HAAO	0.570949	0.84326	0.272312	Nochange
PPAN	0.538538	0.810731	0.272193	Nochange
AJUBA	1.41581	1.68778	0.271965	Nochange
OAF	2.81656	3.08833	0.271769	Nochange
APOL1	1.80682	2.07823	0.271415	Nochange
CUX1	4.92914	5.20052	0.271382	Nochange
ARHGEF1	4.30795	4.57882	0.270878	Nochange
MRPL20	3.50346	3.77431	0.270849	Nochange
CDC26	3.34552	3.61624	0.270716	Nochange
DYNLL1	4.89771	5.16811	0.270403	Nochange
ZNF808	2.983	3.25295	0.269943	Nochange
RWDD1	2.76503	3.03459	0.26956	Nochange
RAP2B	3.42082	3.69024	0.269419	Nochange
FAM120AOS	2.88225	3.15163	0.26938	Nochange
ZNF649	1.9835	2.25284	0.269344	Nochange
CDV3	5.24008	5.50929	0.26921	Nochange
NUDT18	1.87822	2.14724	0.269026	Nochange
IGSF3	3.12615	3.39515	0.268998	Nochange
B2M	7.69987	7.96868	0.26881	Nochange
DCAF13	2.77918	3.04797	0.268799	Nochange
WHAMM	2.58429	2.85304	0.268748	Nochange
ADCK3	2.38256	2.65129	0.268736	Nochange
MOSPD3	3.28042	3.54904	0.268619	Nochange
CPPED1	2.56194	2.83048	0.268541	Nochange
KRT10	1.27888	1.54725	0.268376	Nochange
CYP4V2	0.798424	1.06667	0.268251	Nochange
TIMM21	2.49308	2.76131	0.268223	Nochange
CD320	3.92233	4.19039	0.268063	Nochange
TRAPPC3	3.08229	3.35013	0.267836	Nochange
SP140L	0.754289	1.02212	0.26783	Nochange
GRK5	1.30387	1.57168	0.267808	Nochange
NINJ1	2.3366	2.60426	0.267664	Nochange
HSD17B14	2.95591	3.22331	0.267407	Nochange
ARHGAP30	3.94215	4.20935	0.267203	Nochange
OXLD1	3.79245	4.05927	0.266819	Nochange
RCBTB2	3.07164	3.33811	0.266468	Nochange
ARHGAP39	2.00256	2.26873	0.266175	Nochange
NFKB1	3.63696	3.903	0.266039	Nochange
TYSND1	3.34123	3.60713	0.265898	Nochange
ZNF398	3.09427	3.35998	0.265715	Nochange
MUL1	2.99866	3.26395	0.265286	Nochange
PSMA5	3.18888	3.4539	0.265024	Nochange
NDUFB10	5.94897	6.2138	0.264831	Nochange
BEND3	2.40901	2.67383	0.264817	Nochange
AKAP1	4.47335	4.73814	0.26479	Nochange
FOXO3	3.97485	4.23963	0.264784	Nochange
PML	2.75856	3.02317	0.264608	Nochange
ZNF394	3.07481	3.33939	0.26458	Nochange
ZNF91	3.96374	4.22806	0.264314	Nochange
GTF3C6	4.64795	4.91223	0.264275	Nochange
HS3ST3B1	2.80818	3.0724	0.264218	Nochange
GPKOW	3.88805	4.15224	0.264189	Nochange
SYT11	0.591296	0.855432	0.264135	Nochange
TICAM1	3.13821	3.4022	0.263995	Nochange
DNAJC5	4.77	5.03398	0.263978	Nochange
KLHL15	2.23131	2.49529	0.263976	Nochange
TFAP4	2.54955	2.81348	0.263938	Nochange
DAXX	4.53741	4.80127	0.263865	Nochange
TPMT	1.75232	2.01607	0.263748	Nochange
HIST1H2AH	8.56659	8.83023	0.263646	Nochange
MTO1	1.72709	1.99052	0.263427	Nochange
ARPC5	3.2098	3.47299	0.263198	Nochange
MAML3	1.54636	1.80954	0.263174	Nochange
FRAT2	2.7441	3.00716	0.263063	Nochange
C6orf47	2.66589	2.92894	0.263046	Nochange
ZNF497	0.425996	0.689031	0.263034	Nochange
KIAA1430	3.12729	3.39017	0.262886	Nochange
TOLLIP	3.20624	3.46901	0.262776	Nochange
HEXDC	3.21991	3.48267	0.262756	Nochange
SKI	2.28812	2.55085	0.262729	Nochange
PICK1	2.03189	2.29455	0.262658	Nochange
CACNB3	2.75805	3.02068	0.262633	Nochange
SETD3	3.58107	3.84367	0.262598	Nochange
TXNDC11	2.82975	3.09234	0.262595	Nochange
GGPS1	2.12188	2.38444	0.262559	Nochange
SRPR	4.72007	4.98224	0.262176	Nochange
TMEM126A	2.73461	2.99666	0.262048	Nochange
UGT3A2	4.711	4.97301	0.262015	Nochange
TCFL5	3.42463	3.68663	0.262008	Nochange
HOXA6	2.60402	2.86594	0.261915	Nochange
RGMA	4.26277	4.52466	0.261888	Nochange
IFNAR2	2.28564	2.5475	0.26186	Nochange
MAP4	3.10804	3.36966	0.261623	Nochange
FEM1A	4.28575	4.54728	0.261533	Nochange
FAM20C	1.34255	1.60388	0.261327	Nochange
BLCAP	3.25099	3.51223	0.261235	Nochange
RNASEH1	3.13194	3.39302	0.261083	Nochange
PYCARD	4.33931	4.60039	0.26108	Nochange
PACSIN2	4.10118	4.36187	0.260687	Nochange
TIMM17B	3.65681	3.91745	0.260646	Nochange
PUS7	2.76362	3.0242	0.260572	Nochange
RRP8	2.51753	2.778	0.260471	Nochange
EVA1B	2.53844	2.79886	0.26042	Nochange
ZNF574	3.84126	4.10147	0.260215	Nochange
CALHM2	2.61718	2.87727	0.260092	Nochange
LSM3	2.6927	2.95256	0.259862	Nochange
SLC26A2	2.44164	2.7015	0.259862	Nochange
PYGO2	4.30976	4.56949	0.259733	Nochange
PATL2	0.770702	1.03019	0.259493	Nochange
PSMB2	5.94958	6.20897	0.25939	Nochange
FBXO44	2.72727	2.98647	0.259199	Nochange
PDPK1	3.14721	3.40626	0.259056	Nochange
OSBPL2	3.03092	3.28976	0.258842	Nochange
PDLIM5	0.389677	0.648097	0.25842	Nochange
SARM1	1.45749	1.71576	0.258272	Nochange
SKAP2	3.25237	3.51039	0.258022	Nochange
ST8SIA4	2.69864	2.95639	0.25775	Nochange
SLC39A7	4.24407	4.50158	0.257507	Nochange
DCUN1D2	2.57703	2.83451	0.257479	Nochange
CETN2	2.50195	2.75939	0.257442	Nochange
IDH1	3.20591	3.46323	0.257322	Nochange
MAN2B2	2.62183	2.8791	0.257269	Nochange
TIMP1	1.74807	2.00518	0.25711	Nochange
NFYA	4.72791	4.98499	0.257076	Nochange
TRMT10A	0.457437	0.714487	0.257051	Nochange
SSU72	3.76812	4.02511	0.256988	Nochange
LLGL2	1.86021	2.1171	0.256889	Nochange
M6PR	4.3952	4.65195	0.256753	Nochange
PRRT4	1.69238	1.94905	0.256667	Nochange
NUDC	4.83582	5.09244	0.256617	Nochange
STK17A	1.52592	1.78249	0.256574	Nochange
NDUFA3	4.48927	4.74572	0.256455	Nochange
DDX6	5.04927	5.30564	0.256373	Nochange
SH3BP2	0.0560285	0.312317	0.256288	Nochange
PGPEP1	1.3815	1.63775	0.256244	Nochange
ZNF792	2.71574	2.97194	0.256199	Nochange
GSC	1.12221	1.37835	0.256136	Nochange
PELO	1.27894	1.53501	0.256071	Nochange
PDF	2.13093	2.38698	0.256046	Nochange
PSMB1	5.11018	5.36598	0.255801	Nochange
FAM200A	1.27727	1.53306	0.255794	Nochange
RHOF	3.06638	3.32203	0.255647	Nochange
ZNHIT6	2.40425	2.65988	0.25563	Nochange
COX18	2.13146	2.38709	0.255629	Nochange
GALNT3	0.39846	0.654069	0.255609	Nochange
ZNF385A	2.76146	3.01698	0.255522	Nochange
TRPV2	2.49342	2.74889	0.255474	Nochange
DIEXF	1.56779	1.82326	0.255471	Nochange
CLTC	5.10267	5.35806	0.255391	Nochange
NUMBL	1.03309	1.2883	0.255211	Nochange
ESRRA	3.46853	3.72367	0.255137	Nochange
RAB10	5.0353	5.29035	0.255056	Nochange
CTSL	1.44969	1.70474	0.255046	Nochange
DDX49	4.41724	4.67224	0.255006	Nochange
ZNF846	1.4919	1.74687	0.254967	Nochange
PRKAB1	2.88754	3.14243	0.254885	Nochange
ZIC2	3.92049	4.17506	0.254568	Nochange
PQLC3	1.56881	1.8233	0.254491	Nochange
INPP5F	1.88655	2.14101	0.254457	Nochange
ARMC2	1.06219	1.31661	0.254418	Nochange
IDS	3.84349	4.0979	0.254406	Nochange
IDS	2.179	2.43339	0.254385	Nochange
MX2	2.13931	2.39344	0.254138	Nochange
KIAA0556	1.92535	2.17948	0.254125	Nochange
CIAO1	4.63639	4.89046	0.254074	Nochange
POP4	1.65457	1.90847	0.253894	Nochange
TTLL12	4.67321	4.92684	0.253638	Nochange
VCP	5.55262	5.80619	0.253567	Nochange
MYRIP	0.0824301	0.335941	0.25351	Nochange
GSTM2	0.57124	0.82432	0.25308	Nochange
UBALD1	2.86817	3.1212	0.253025	Nochange
MFSD5	2.11846	2.37145	0.252988	Nochange
BCL6	4.70103	4.95393	0.252898	Nochange
KCNJ4	2.1236	2.37637	0.252774	Nochange
MACROD1	4.31849	4.57121	0.252719	Nochange
EPDR1	3.00477	3.25746	0.252692	Nochange
CCDC51	1.05005	1.30247	0.252416	Nochange
VPS18	4.3538	4.60603	0.252237	Nochange
APRT	4.57688	4.82881	0.251924	Nochange
MRPS33	1.33337	1.58525	0.251885	Nochange
SLC25A15	3.00286	3.25453	0.251669	Nochange
DNAJC24	0.513693	0.76528	0.251587	Nochange
KIAA0232	3.32137	3.57272	0.251355	Nochange
SIRT7	1.6832	1.93437	0.251163	Nochange
HSDL1	2.96164	3.2126	0.250959	Nochange
LDB1	5.62835	5.8792	0.250851	Nochange
ATRAID	4.26194	4.51263	0.250681	Nochange
NGRN	2.56225	2.81291	0.250654	Nochange
PXMP4	1.94752	2.19802	0.250506	Nochange
GLI4	3.08459	3.33505	0.250463	Nochange
SYNJ2BP	3.10209	3.35235	0.250262	Nochange
NOL7	4.14204	4.39228	0.250239	Nochange
COG2	1.8878	2.138	0.250197	Nochange
ZNF580	4.17474	4.42493	0.250187	Nochange
TCEAL1	1.56647	1.81664	0.250166	Nochange
KLHL20	2.41069	2.66068	0.249984	Nochange
RUNX1	5.351	5.60096	0.249963	Nochange
SUB1	3.11871	3.36867	0.249962	Nochange
CDKN1C	1.51748	1.76736	0.249881	Nochange
MAGT1	3.70301	3.95265	0.249638	Nochange
MIF	5.59336	5.84295	0.249594	Nochange
CASP3	3.52701	3.77654	0.249528	Nochange
ATP5H	3.22581	3.47507	0.249257	Nochange
EEA1	2.21238	2.4615	0.24912	Nochange
SRSF7	5.57159	5.8207	0.24911	Nochange
SCP2	2.13205	2.38114	0.249095	Nochange
ZNF862	1.8305	2.0794	0.248896	Nochange
ATP5L	4.44282	4.69167	0.248851	Nochange
ARPC1B	3.60298	3.85178	0.2488	Nochange
CXorf56	2.88305	3.13141	0.248355	Nochange
TIGD6	0.810895	1.05922	0.248321	Nochange
RHBDD3	3.40216	3.65043	0.248269	Nochange
ARL14EP	1.68298	1.93123	0.248251	Nochange
DDA1	3.54883	3.79694	0.248109	Nochange
PILRA	1.07272	1.32083	0.248108	Nochange
ZNF703	2.73825	2.9863	0.248053	Nochange
UCK2	3.52322	3.77127	0.24805	Nochange
CRCP	3.58512	3.83301	0.247893	Nochange
YES1	2.42589	2.67376	0.247871	Nochange
LSG1	3.71332	3.96072	0.247394	Nochange
SLC12A2	0.886589	1.13376	0.247172	Nochange
TXLNG	2.75095	2.99787	0.246921	Nochange
PSME3	4.76978	5.01663	0.246853	Nochange
YTHDF1	4.6487	4.8955	0.246806	Nochange
TEP1	3.42231	3.669	0.24669	Nochange
ASIC3	1.71787	1.96414	0.246272	Nochange
RSU1	2.90979	3.15606	0.246264	Nochange
L3HYPDH	1.41224	1.65837	0.246132	Nochange
GADD45A	2.17233	2.41843	0.246105	Nochange
ZCCHC10	2.71031	2.95611	0.245807	Nochange
GPR89A	0.866315	1.11203	0.245718	Nochange
TBL2	2.48187	2.72746	0.245596	Nochange
RASSF3	3.39372	3.63914	0.245421	Nochange
LONP2	3.69242	3.93782	0.245409	Nochange
TMX2	4.56752	4.81287	0.245347	Nochange
APOOL	2.89134	3.13668	0.245342	Nochange
MOB3C	0.973501	1.21878	0.24528	Nochange
GLRX5	4.74953	4.99468	0.24515	Nochange
C1orf50	1.89317	2.13822	0.245057	Nochange
SCNM1	2.61497	2.85983	0.244862	Nochange
MPZL1	3.09238	3.33721	0.244835	Nochange
SBDS	3.43514	3.67983	0.244694	Nochange
MRPL34	3.91553	4.15975	0.24422	Nochange
ANK1	1.67834	1.92235	0.244008	Nochange
PDE1B	2.68084	2.92465	0.243809	Nochange
PDE4A	3.3358	3.57936	0.243564	Nochange
KLF16	4.31955	4.56301	0.243459	Nochange
GATAD2A	5.2911	5.53454	0.243439	Nochange
DBT	1.19805	1.44148	0.243429	Nochange
DERL1	3.27781	3.52123	0.24342	Nochange
CRELD2	2.09643	2.33979	0.243362	Nochange
TACC1	2.34025	2.58357	0.243318	Nochange
TMEM261	3.52962	3.77285	0.243225	Nochange
CAMK2N2	4.5647	4.80781	0.243118	Nochange
PPP1R7	2.98136	3.22392	0.242557	Nochange
MFAP3	2.14326	2.38576	0.2425	Nochange
PHB	5.37294	5.61542	0.242481	Nochange
ATP11A	3.11323	3.35569	0.242459	Nochange
SYTL1	2.9248	3.16702	0.242218	Nochange
RP11-297N6.4	0.87743	1.11936	0.241926	Nochange
HSD17B7	1.39961	1.6415	0.241891	Nochange
NOL8	2.99025	3.23205	0.2418	Nochange
ZNF480	2.92833	3.17005	0.241721	Nochange
CREBRF	0.627607	0.869161	0.241554	Nochange
GTPBP4	3.57978	3.82133	0.241549	Nochange
MRPL49	4.44492	4.68643	0.241509	Nochange
ADCY6	2.12005	2.3614	0.24135	Nochange
C1orf122	2.38042	2.62176	0.241334	Nochange
TMBIM6	5.67426	5.91545	0.241194	Nochange
OST4	6.39958	6.64072	0.241144	Nochange
AQP5	3.56127	3.80229	0.241021	Nochange
LYAR	3.02036	3.26121	0.240855	Nochange
ZNF470	0.100978	0.341644	0.240667	Nochange
C5orf54	0.782409	1.02304	0.240634	Nochange
CALR	7.27858	7.51913	0.240547	Nochange
MRPS11	3.25992	3.50039	0.240474	Nochange
RNF181	4.50875	4.749	0.240251	Nochange
SALL1	1.43061	1.6708	0.240189	Nochange
ZNHIT1	2.95146	3.19152	0.240058	Nochange
C11orf54	1.72596	1.96599	0.240028	Nochange
PAPOLA	4.27088	4.51084	0.239955	Nochange
DNAJB6	2.96005	3.19988	0.239828	Nochange
DBNL	3.30957	3.54937	0.239804	Nochange
ZNF800	3.0377	3.27739	0.239691	Nochange
PRICKLE3	1.98207	2.22154	0.239465	Nochange
HCLS1	4.62481	4.86426	0.239446	Nochange
C14orf1	3.15908	3.39847	0.239393	Nochange
ZBTB48	2.77781	3.01716	0.239347	Nochange
SLC25A22	2.96754	3.20686	0.239324	Nochange
L3MBTL2	3.02975	3.26905	0.239295	Nochange
RAD51D	2.55105	2.79025	0.239202	Nochange
HOXA5	2.77678	3.01587	0.239094	Nochange
RRP12	3.33773	3.57676	0.239039	Nochange
FASTKD5	2.98943	3.22845	0.23902	Nochange
C19orf25	2.8724	3.11132	0.23892	Nochange
ACSS1	3.67928	3.91819	0.238908	Nochange
SEMA3F	1.12876	1.36754	0.238784	Nochange
BST2	4.92486	5.16348	0.238619	Nochange
PES1	4.71253	4.95114	0.238606	Nochange
PFDN5	4.62852	4.86713	0.238603	Nochange
CSF2RB	3.50428	3.74286	0.238581	Nochange
CHPT1	1.54389	1.78245	0.238559	Nochange
SQSTM1	2.40738	2.64589	0.238506	Nochange
TIMM13	4.66536	4.90386	0.238493	Nochange
TBCCD1	2.3142	2.55262	0.23842	Nochange
WT1	0.456701	0.695103	0.238402	Nochange
WDR3	2.6612	2.89956	0.23836	Nochange
EIF5A	6.79832	7.03665	0.238329	Nochange
AZIN1	4.27525	4.5134	0.238149	Nochange
ZNF737	2.82477	3.06274	0.237976	Nochange
SNF8	2.78823	3.02599	0.237759	Nochange
PRCP	2.18377	2.42145	0.23768	Nochange
MED27	3.51923	3.75674	0.237508	Nochange
TMEM68	0.812129	1.04956	0.237433	Nochange
AP000783.1	3.36067	3.59794	0.237263	Nochange
TMEM43	3.72905	3.96624	0.237184	Nochange
MTFR1L	1.88725	2.12426	0.23701	Nochange
RHOBTB1	0.434988	0.671837	0.236848	Nochange
OCIAD2	0.0762854	0.31313	0.236844	Nochange
POLR2L	5.09314	5.32998	0.236843	Nochange
COX7A2	4.07694	4.31378	0.23684	Nochange
MCEE	1.94621	2.18285	0.236644	Nochange
FASTKD3	2.09788	2.3344	0.236516	Nochange
SIX5	2.82489	3.06133	0.236437	Nochange
DDX60	1.59636	1.83248	0.236122	Nochange
GLRX2	1.36854	1.60455	0.236001	Nochange
SNAP29	3.24623	3.48197	0.235745	Nochange
LYSMD4	0.84543	1.08093	0.235501	Nochange
SURF2	3.92762	4.1631	0.235475	Nochange
RP4-758J18.2	3.26397	3.49937	0.235408	Nochange
BRMS1	3.37127	3.6066	0.23533	Nochange
SOBP	1.68536	1.92052	0.235165	Nochange
LACTB2	2.68695	2.92197	0.235021	Nochange
TRANK1	2.43763	2.67258	0.234956	Nochange
BCAP31	4.83306	5.06794	0.234883	Nochange
TOMM40	5.36609	5.60089	0.234794	Nochange
ASTE1	1.55979	1.79452	0.234734	Nochange
LSM6	2.18701	2.42169	0.234687	Nochange
DDX21	5.42292	5.6576	0.23468	Nochange
CRELD1	1.75613	1.99034	0.234211	Nochange
PDP1	0.553262	0.787098	0.233836	Nochange
MAP3K2	2.63858	2.87242	0.233831	Nochange
TRIP6	4.31976	4.55356	0.233795	Nochange
PC	1.65398	1.88776	0.233782	Nochange
NUDT9	2.40752	2.64125	0.23373	Nochange
POLR2D	4.36845	4.60211	0.233659	Nochange
IMPDH1	3.99451	4.22796	0.233449	Nochange
MORN1	0.467175	0.700617	0.233442	Nochange
PYGB	3.83782	4.0712	0.233374	Nochange
DUS2	1.99233	2.22571	0.233373	Nochange
NUS1	3.62047	3.8538	0.233327	Nochange
DPP3	3.50448	3.73779	0.233314	Nochange
GTF2B	3.41198	3.64528	0.233293	Nochange
ZNF217	4.52499	4.75815	0.233163	Nochange
PFKFB3	3.85741	4.09055	0.233135	Nochange
ZNRF3	2.26885	2.50174	0.232891	Nochange
DAP	4.44844	4.6812	0.232758	Nochange
PTPRE	3.43134	3.66402	0.232674	Nochange
PHF23	3.87028	4.10281	0.232533	Nochange
TM7SF2	3.51426	3.7467	0.232439	Nochange
PA2G4	5.36777	5.6001	0.232327	Nochange
RPS26	6.40683	6.63913	0.232305	Nochange
NCDN	3.37252	3.60474	0.232215	Nochange
SCFD2	3.54452	3.77666	0.23214	Nochange
ZBTB20	1.91257	2.14454	0.231963	Nochange
ATP10D	1.7632	1.99512	0.231924	Nochange
2023-03-02	2.15927	2.39119	0.231916	Nochange
HPS1	3.13203	3.36383	0.231796	Nochange
MOAP1	2.96708	3.19837	0.231292	Nochange
PHLDB3	2.1234	2.35468	0.231276	Nochange
RAB23	1.1165	1.34755	0.231054	Nochange
CIITA	4.86551	5.09653	0.231024	Nochange
KLHL36	2.44438	2.67525	0.230876	Nochange
SDF2	2.50995	2.74075	0.230806	Nochange
MED11	2.00562	2.2364	0.230785	Nochange
PLCG2	5.26114	5.49192	0.230784	Nochange
MEST	2.38623	2.61697	0.230738	Nochange
CYTH3	3.04089	3.2715	0.230608	Nochange
IL17RC	2.30369	2.53416	0.230468	Nochange
ELOF1	3.13141	3.36143	0.230023	Nochange
TMEM203	3.96876	4.19878	0.230021	Nochange
C12orf44	2.84002	3.06986	0.229837	Nochange
CCSER2	2.85661	3.08643	0.22982	Nochange
RAB7L1	0.753519	0.983313	0.229794	Nochange
PPM1K	1.80443	2.03422	0.22979	Nochange
ARRB2	4.45667	4.6863	0.229624	Nochange
MROH6	0.281669	0.511266	0.229597	Nochange
TMED9	4.27391	4.5034	0.229488	Nochange
2023-09-06	5.92533	6.15441	0.229084	Nochange
ZNF468	1.71207	1.94103	0.228964	Nochange
PGAP3	1.73699	1.96595	0.228956	Nochange
PNKP	3.52248	3.7514	0.228917	Nochange
SOS1	3.23955	3.46847	0.228915	Nochange
UQCR11	5.76052	5.98933	0.228805	Nochange
UQCR11	4.66378	4.89258	0.228803	Nochange
POLR1A	4.0493	4.27793	0.228633	Nochange
FIZ1	2.3411	2.56959	0.228485	Nochange
KIAA1551	3.70276	3.93118	0.228425	Nochange
FCF1	3.75168	3.98004	0.228366	Nochange
C15orf57	0.901726	1.12974	0.228018	Nochange
ZBTB49	1.51056	1.73834	0.227779	Nochange
POLH	4.24582	4.47349	0.227673	Nochange
GABARAPL2	3.00874	3.23634	0.227602	Nochange
RPS6KB2	3.76073	3.98825	0.227516	Nochange
IMP3	4.60371	4.83104	0.227327	Nochange
SOD2	2.36014	2.58744	0.227298	Nochange
ZNF654	2.26364	2.49088	0.227243	Nochange
METTL1	2.10155	2.32878	0.22723	Nochange
FRMD8	3.7266	3.95378	0.227175	Nochange
PSMB8	5.62305	5.85022	0.227169	Nochange
BLNK	5.69418	5.92135	0.227167	Nochange
SRA1	2.68491	2.91198	0.227071	Nochange
TTC9C	3.58219	3.80919	0.226993	Nochange
PCNA	7.79284	8.01981	0.226969	Nochange
ABCA2	3.47114	3.69805	0.226916	Nochange
UPRT	2.12373	2.35064	0.226906	Nochange
WDR45	1.25187	1.47876	0.226894	Nochange
PSMB5	3.60488	3.83174	0.226858	Nochange
RIOK2	2.35259	2.57923	0.226639	Nochange
CHCHD7	2.94712	3.17374	0.226611	Nochange
IRF3	3.66922	3.89569	0.226471	Nochange
ZBTB24	3.60695	3.83326	0.226313	Nochange
PCYOX1L	2.49942	2.72559	0.226164	Nochange
DAG1	1.70819	1.93433	0.226141	Nochange
NDUFB3	4.04783	4.27347	0.225636	Nochange
ERCC4	1.36025	1.58578	0.225528	Nochange
CD83	2.65313	2.87849	0.225361	Nochange
FAM134B	1.9749	2.20025	0.225357	Nochange
NOP2	4.04387	4.26906	0.225186	Nochange
GPSM3	4.83312	5.05829	0.225177	Nochange
MTF1	2.25133	2.47649	0.22516	Nochange
UBAP2L	4.9929	5.21802	0.225118	Nochange
ZDHHC24	3.16044	3.38499	0.224553	Nochange
NBEAL2	4.11481	4.33927	0.224457	Nochange
SUMF1	0.921893	1.1462	0.224306	Nochange
RBM19	3.28386	3.50811	0.224249	Nochange
AMH	3.5426	3.76679	0.224181	Nochange
TMEM141	1.50315	1.72731	0.224165	Nochange
GLI3	3.19465	3.41861	0.223954	Nochange
ST3GAL1	2.69806	2.92144	0.223373	Nochange
GINS2	4.11427	4.33749	0.223223	Nochange
MRPL28	3.94151	4.16465	0.223139	Nochange
PPP1R32	1.5432	1.76621	0.223015	Nochange
TOMM40L	2.80095	3.02391	0.22296	Nochange
ZNF587B	2.56769	2.79044	0.222747	Nochange
NDUFB8	2.36533	2.5878	0.222468	Nochange
NDUFB8	2.63129	2.85376	0.222466	Nochange
PSMB6	5.52091	5.74337	0.222462	Nochange
PDXP	1.46806	1.69046	0.2224	Nochange
LYRM7	2.21123	2.4336	0.22237	Nochange
LRIF1	3.10941	3.33166	0.222252	Nochange
SPATA13	1.68046	1.90269	0.222232	Nochange
ATP6V0B	3.70876	3.93081	0.222052	Nochange
GPATCH4	2.0685	2.29054	0.222044	Nochange
FBXO31	2.74095	2.96255	0.2216	Nochange
PACSIN3	3.48056	3.70204	0.221474	Nochange
CES2	3.23868	3.46015	0.221473	Nochange
FLAD1	3.26722	3.48848	0.221255	Nochange
CMPK1	4.5582	4.77939	0.221191	Nochange
TPRG1L	2.78937	3.0103	0.220922	Nochange
GPD1L	3.16503	3.38561	0.220583	Nochange
ANKRD52	4.38265	4.60316	0.220504	Nochange
CKLF	2.24981	2.47017	0.220363	Nochange
RHPN1	3.56125	3.78155	0.220296	Nochange
ACOT8	2.24425	2.4643	0.220055	Nochange
SLC17A9	4.06801	4.28783	0.219826	Nochange
AGFG2	1.97365	2.19342	0.219777	Nochange
LCP2	1.88733	2.10698	0.219654	Nochange
DNPEP	3.63315	3.85278	0.219626	Nochange
SLC35C1	1.65145	1.87098	0.219523	Nochange
MTM1	1.53102	1.75035	0.21933	Nochange
COL1A1	0.34551	0.564622	0.219112	Nochange
BICD2	4.01085	4.22966	0.218806	Nochange
USF2	5.02324	5.2419	0.218667	Nochange
SEPHS2	4.19086	4.40949	0.218633	Nochange
ORAOV1	1.46676	1.68527	0.21851	Nochange
GOLGA5	2.58398	2.80244	0.218465	Nochange
RBFA	2.69441	2.91271	0.218295	Nochange
PIGM	1.82355	2.0417	0.218153	Nochange
GOSR2	2.55631	2.77444	0.218132	Nochange
EIF3I	6.49659	6.71472	0.218132	Nochange
FOXJ2	3.07379	3.29187	0.218083	Nochange
MST4	4.49424	4.71225	0.218018	Nochange
DALRD3	1.30836	1.52637	0.218008	Nochange
TTC13	3.07873	3.29649	0.217757	Nochange
LAIR1	4.19595	4.41361	0.217662	Nochange
SLC25A13	1.62625	1.8439	0.217651	Nochange
GNB1	6.73924	6.95675	0.217517	Nochange
TAF13	1.63087	1.84836	0.217486	Nochange
CD63	3.9475	4.16496	0.217457	Nochange
KHDRBS3	1.59841	1.81582	0.217408	Nochange
TADA2B	2.50754	2.72489	0.217349	Nochange
TRIM3	0.972987	1.1903	0.217312	Nochange
GSTP1	6.54778	6.76501	0.217226	Nochange
ZNF320	2.12337	2.34048	0.217109	Nochange
BAMBI	0.685806	0.902807	0.217001	Nochange
CEP104	2.62887	2.84579	0.216924	Nochange
OPRL1	2.08451	2.30138	0.216876	Nochange
TMEM70	2.40828	2.62511	0.21683	Nochange
LY6E	4.64336	4.8601	0.216739	Nochange
POLR1E	4.13367	4.35037	0.2167	Nochange
ADA	5.91154	6.12804	0.216508	Nochange
SMIM17	0.53057	0.747001	0.21643	Nochange
OAZ1	6.18803	6.40429	0.216259	Nochange
B4GALT7	2.44079	2.65698	0.216184	Nochange
ARHGEF19	1.91804	2.13422	0.216178	Nochange
FANCF	2.74943	2.96547	0.216043	Nochange
CCRN4L	2.86922	3.08502	0.215797	Nochange
RPS6KA5	1.67243	1.88803	0.215607	Nochange
SLC25A35	1.56555	1.78107	0.215517	Nochange
DIS3	3.21269	3.42812	0.215422	Nochange
PTRH1	0.473112	0.688494	0.215382	Nochange
ZCCHC7	6.49159	6.70665	0.215056	Nochange
HIPK3	4.33002	4.545	0.214984	Nochange
EP400NL	1.51005	1.72491	0.214862	Nochange
KDM1B	3.79021	4.00485	0.214643	Nochange
ISY1	1.77829	1.99291	0.214621	Nochange
LAMP1	4.31981	4.53439	0.214586	Nochange
GCLC	0.983167	1.19774	0.214573	Nochange
CNPPD1	4.17162	4.38611	0.214491	Nochange
MIS12	3.18102	3.39542	0.214396	Nochange
PAQR6	2.45162	2.66585	0.214228	Nochange
PAQR4	4.0977	4.3119	0.214192	Nochange
CCDC71	2.8503	3.06437	0.214066	Nochange
ATF3	1.6819	1.89596	0.214063	Nochange
FUT4	1.55036	1.76422	0.21386	Nochange
IRS2	4.26597	4.47979	0.213824	Nochange
PVRL2	2.95228	3.16609	0.213811	Nochange
LCMT2	3.45552	3.66928	0.213758	Nochange
PDCL	2.84292	3.05667	0.213752	Nochange
CCDC90B	2.25752	2.47116	0.213638	Nochange
PARP3	2.46417	2.67778	0.213607	Nochange
ZDHHC16	4.08283	4.29619	0.213355	Nochange
CDK5	2.5305	2.74354	0.213041	Nochange
SENP3	1.72242	1.93535	0.212924	Nochange
KCNC4	1.01621	1.22866	0.212454	Nochange
MAP6D1	0.387363	0.599794	0.212431	Nochange
MAPKAPK3	2.43133	2.64372	0.212389	Nochange
GLB1	3.09719	3.30947	0.212278	Nochange
NHP2	5.31444	5.52646	0.212021	Nochange
SH3BGR	0.563158	0.775008	0.21185	Nochange
OTUD4	3.62273	3.8345	0.211768	Nochange
PLSCR1	2.21903	2.43077	0.211738	Nochange
DGCR6L	4.4249	4.6366	0.2117	Nochange
ANXA2R	3.71657	3.92825	0.211673	Nochange
TRIM5	3.31853	3.5302	0.211662	Nochange
VAV2	3.78208	3.99372	0.211636	Nochange
URI1	3.98181	4.19342	0.211618	Nochange
HSPA5	5.10756	5.31912	0.211557	Nochange
VAMP1	3.3314	3.54278	0.211374	Nochange
ARHGAP10	0.611928	0.823179	0.211251	Nochange
NME7	1.04796	1.25918	0.211225	Nochange
PPRC1	5.05105	5.26227	0.211221	Nochange
COLGALT1	5.26238	5.47352	0.211141	Nochange
ARHGDIA	6.56055	6.77164	0.211088	Nochange
FBXO6	1.00734	1.21829	0.210946	Nochange
MOB1B	2.24224	2.4531	0.210859	Nochange
EDF1	6.06123	6.27203	0.2108	Nochange
SLC35A4	4.26808	4.4786	0.210522	Nochange
UBTF	4.94413	5.15462	0.210492	Nochange
MRPS17	2.44424	2.65453	0.210284	Nochange
MRPS17	2.76084	2.97111	0.210273	Nochange
CHD9	4.59418	4.80442	0.210231	Nochange
SLC27A1	1.52902	1.73916	0.210136	Nochange
HMGCR	4.2329	4.44292	0.210018	Nochange
CNDP2	3.53272	3.74262	0.209905	Nochange
NT5C	3.51477	3.72454	0.209775	Nochange
NFIC	4.89221	5.10152	0.209313	Nochange
UTP14C	2.33285	2.54213	0.209283	Nochange
BCL7A	3.60918	3.81837	0.209194	Nochange
TXNDC9	2.39457	2.60376	0.209194	Nochange
MLLT1	5.51426	5.72338	0.209114	Nochange
APOBEC3C	5.1791	5.3882	0.209099	Nochange
EIF4G1	6.34407	6.55307	0.208997	Nochange
SSR1	3.88369	4.09267	0.208983	Nochange
NUDT5	3.79223	4.00118	0.20895	Nochange
TOP1	5.70012	5.9087	0.20859	Nochange
SIRT2	2.58964	2.79815	0.208511	Nochange
APOBEC3F	2.8156	3.02409	0.208493	Nochange
METTL2B	1.95561	2.16408	0.208468	Nochange
PFN1	8.55441	8.76287	0.208461	Nochange
THAP6	1.33971	1.54814	0.208433	Nochange
NFAT5	2.95071	3.15902	0.208305	Nochange
BNIP1	2.29625	2.50437	0.208114	Nochange
IFI6	2.98992	3.19802	0.208103	Nochange
SLC35B2	3.94682	4.15478	0.207953	Nochange
NECAP1	2.57669	2.78461	0.207917	Nochange
ZNF329	1.57202	1.77972	0.207705	Nochange
POLR2J	4.3897	4.59738	0.207678	Nochange
PDIA6	5.78728	5.99493	0.207654	Nochange
USP36	3.28357	3.4911	0.20753	Nochange
KDM6B	4.28952	4.49692	0.207399	Nochange
IMPAD1	3.79106	3.99837	0.207303	Nochange
SLC6A6	3.65192	3.85919	0.20727	Nochange
RAB1B	6.21463	6.4219	0.207264	Nochange
RTKN	1.82985	2.0371	0.207251	Nochange
SLBP	5.62417	5.83121	0.207035	Nochange
RCOR1	5.38111	5.58807	0.206956	Nochange
UBE2D1	1.25924	1.46613	0.206889	Nochange
PPP1R9B	4.38411	4.59088	0.206778	Nochange
SGSH	2.16105	2.36779	0.206741	Nochange
SYPL1	3.79782	4.00454	0.206715	Nochange
[truncated: 8,274 more rows]
